# Supplementary material for: Improving stress management, anxiety, and mental well-being in medical students through an online Mindfulness-Based Intervention: a randomized study
Source: Sci Rep. 2023 May 22;13:8214. doi: 10.1038/s41598-023-35483-z (PMC10201046; doi:10.1038/s41598-023-35483-z)
Supplement: Supplementary file 1 — Supplementary Information. [file 41598_2023_35483_MOESM1_ESM.zip]

Archive with 7 entries (6 files):
- Supplementary_material_revised/
- Supplementary_material_revised/.DS_Store
- __MACOSX/Supplementary_material_revised/._.DS_Store
- Supplementary_material_revised/Supplementary Material_revised.pdf
- __MACOSX/Supplementary_material_revised/._Supplementary Material_revised.pdf
- Supplementary_material_revised/Raw_data.xlsx
- __MACOSX/Supplementary_material_revised/._Raw_data.xlsx
