# Supplementary material for: Improving stress management, anxiety, and mental well-being in medical students through an online Mindfulness-Based Intervention: a randomized study
Source: Sci Rep. 2023 May 22;13:8214. doi: 10.1038/s41598-023-35483-z (PMC10201046; doi:10.1038/s41598-023-35483-z)
Supplement: Supplementary file 1 — Supplementary Information. [file 41598_2023_35483_MOESM1_ESM.zip › Supplementary_material_revised/Raw_data.xlsx]

## Sheet: t0_t1_data
ID	TIME	Group	cohort	university	sex	age	Nationality	Course Language	Course Year	In compliance with exams	Housing situation	work	economic situation	sport activity	Number of books read in a year	Cultural/sport association membership	Religious	Diet	Sexual satisfaction	Knowledge about meditation	Previous meditation experience	Regular sleep	disability	drug	Substances	Do you have support from your inner circle	Feel competition among students	Feeling stressed due to academic deadlines	Were you negatively affected by COVID-19 pandemic?	Negative effect of COVID-19 pandemic	Feeling stressed due to COVID-19 Yestuation	PSS_1	PSS_2	PSS_3	PSS_4	PSS_5	PSS_6	PSS_7	PSS_8	PSS_9	PSS_10	WEMWBS_1	WEMWBS_2	WEMWBS_3	WEMWBS_4	WEMWBS_5	WEMWBS_6	WEMWBS_7	WEMWBS_8
1	t0	TREATED	first	unipr	Female	26	Italian	Medicine and Surgery (In Italian)	Supplementary year/s	No, there is problem	with partner	A couple of days a week	Scarce	Little or nothing	>5	No	No	Vegetarian or Vegan	Unsatisfactory	Vague idea	No	No	No	None of the previous	A combination	Yes	Yes	Much	Enough	Other	Yes	2	3	4	2	3	4	3	2	3	3	2	3	2	3	2	3	2	3
2	t0	CONTROL	first	unipr	Female	25	Italian	Medicine and Surgery (In Italian)	6	Yes	Shared apartment	No	More than comfortable	Little or nothing	0-1	No	No	Nutritionist	I prefer to not answer	Clear idea	Yes	Yes	No	None of the previous	Caffè/Thè	Yes	Yes	Enough	Enough	A combinatio	Yes	0	1	2	0	1	2	2	1	1	0	4	3	3	4	3	4	4	4
3	t0	TREATED	first	unipr	Female	27	Italian	Medicine and Surgery (In Italian)	Supplementary year/s	No, there is no problem	with family	No	Comfortable	Yes, regular	0-1	Yes	No	None in particular	Unsatisfactory	Vague idea	No	No	No	Psychoactive drugs	NA	Yes	Yes	Much	Enough	A combination	Yes	2	2	4	1	2	4	2	1	2	2	3	4	1	3	1	3	4	2
4	t0	TREATED	first	unipv	Male	20	Italian	Medicine and Surgery (In Italian)	2	Yes	with family	No	Comfortable	Yes, but irregular	>5	Yes	No	None in particular	Satisfactory	Clear idea	Yes	No	No	None of the previous	Caffè/Thè	Yes	Yes	Much	Enough	A combination	Yes	1	1	2	1	1	2	3	1	2	2	4	4	4	4	3	4	4	4
5	t0	TREATED	first	unipv	Male	29	Italian	Medicine and Surgery (In Italian)	Supplementary year/s	No, there is no problem	Alone	No	More than comfortable	Yes, regular	2-5	Yes	No	None in particular	Satisfactory	Vague idea	No	Yes	No	None of the previous	NA	Yes	Yes	Much	Little or nothing	Social relations	Yes	4	2	3	1	1	3	2	2	3	2	3	2	3	3	3	4	4	3
6	t0	CONTROL	first	unipv	Female	26	Italian	Medicine and Surgery (In Italian)	6	No, there is problem	with family	No	More than comfortable	Yes, but irregular	2-5	No	No	None in particular	Unsatisfactory	Vague idea	Yes	Yes	No	A combination	Caffè/Thè	Yes	Yes	Much	Much	A combination	Yes	2	3	4	3	4	3	2	2	2	3	2	3	2	2	2	2	2	3
7	t0	TREATED	first	unipv	Female	21	Italian	Medicine and Surgery (In Italian)	3	Yes	College	No	More than comfortable	Yes, but irregular	>5	Yes	No	None in particular	Unsatisfactory	Vague idea	No	No	No	None of the previous	NA	Yes	Yes	Much	Enough	Family relationships	Yes	2	3	4	0	2	4	2	2	3	3	3	3	1	2	2	3	3	2
8	t0	CONTROL	first	unipv	Female	22	Italian	Medicine and Surgery (In Italian)	4	No, there is no problem	College	No	More than comfortable	Yes, but irregular	>5	Yes	No	None in particular	Unsatisfactory	Vague idea	No	No	No	Alcol	Caffè/Thè	Yes	Yes	Much	Much	A combination	Yes	1	3	4	2	2	4	3	2	2	3	3	4	2	4	2	3	3	1
9	t0	TREATED	first	unipv	Male	22	Italian	Medicine and Surgery (In Italian)	4	Yes	Shared apartment	A couple of days a week	Comfortable	Little or nothing	2-5	Yes	No	None in particular	Unsatisfactory	Vague idea	No	Yes	No	Smart drugs	NA	Yes	Yes	Much	Enough	Social relations	Yes	1	3	3	2	2	3	3	3	3	3	3	3	2	2	2	3	3	3
12	t0	CONTROL	first	unipv	Male	23	Italian	Medicine and Surgery (In Italian)	5	Yes	with family	No	Sufficient	Yes, but irregular	0-1	No	No	None in particular	Satisfactory	Clear idea	Yes	No	No	None of the previous	Caffè/Thè	Yes	Yes	Much	Much	A combination	Yes	3	2	4	2	2	4	2	2	3	3	3	2	1	4	1	3	4	4
14	t0	CONTROL	first	unipv	Female	19	Italian	Medicine and Surgery (In Italian)	1	Yes	Alone	No	More than comfortable	Little or nothing	>5	No	No	None in particular	I prefer to not answer	Clear idea	Yes	No	No	None of the previous	Caffè/Thè	Yes	Yes	Enough	Much	Social relations	Yes	1	2	2	2	2	2	1	1	4	1	3	3	4	5	2	3	2	3
15	t0	CONTROL	first	unipr	Male	24	Italian	Medicine and Surgery (In Italian)	6	No, there is problem	with family	A couple of days a week	Sufficient	Yes, but irregular	2-5	Yes	No	None in particular	Satisfactory	Vague idea	Yes	Yes	No	None of the previous	Caffè/Thè	Yes	Yes	Much	Enough	A combination	Yes	3	2	4	3	3	4	3	2	2	4	3	2	2	4	2	2	2	3
16	t0	CONTROL	first	unipv	Female	20	Italian	Medicine and Surgery (In Italian)	2	No, there is problem	with family	No	More than comfortable	Little or nothing	>5	No	Yes	Other	Satisfactory	Vague idea	No	No	No	None of the previous	Caffè/Thè	Yes	Yes	Much	Enough	A combination	Yes	1	2	3	2	3	3	3	2	2	2	3	2	2	4	3	3	3	2
18	t0	TREATED	first	unige	Female	23	Italian	Medicine and Surgery (In Italian)	4	Yes	with family	No	More than comfortable	Yes, but irregular	0-1	Yes	No	None in particular	Satisfactory	Vague idea	No	No	No	None of the previous	NA	Yes	No	Much	Much	A combination	Yes	2	4	4	3	2	4	3	3	3	3	4	2	1	4	2	2	4	2
20	t0	CONTROL	first	unipv	Male	21	Italian	Medicine and Surgery (In Italian)	3	Yes	College	No	More than comfortable	Yes, regular	2-5	Yes	No	None in particular	Satisfactory	Clear idea	Yes	No	No	None of the previous	NA	Yes	Yes	Much	Enough	A combination	Yes	2	3	2	2	3	4	1	2	2	2	3	3	3	2	3	3	2	3
21	t0	TREATED	first	unipv	Male	25	Italian	Medicine and Surgery (In Italian)	6	No, there is no problem	with family	No	Comfortable	Little or nothing	0-1	Yes	No	None in particular	Satisfactory	Vague idea	Yes	Yes	Yes	A combination	Caffè/Thè	Yes	Yes	Much	Much	A combination	Yes	2	4	1	2	1	4	2	3	2	3	1	3	3	2	1	3	3	1
22	t0	CONTROL	first	unipr	Female	24	Italian	Medicine and Surgery (In Italian)	6	Yes	with family	No	More than comfortable	Yes, regular	2-5	Yes	Yes	None in particular	I prefer to not answer	Vague idea	Yes	Yes	No	None of the previous	NA	Yes	Yes	Much	Much	A combination	Yes	2	2	4	2	2	4	3	2	4	2	3	3	2	4	3	3	3	3
23	t0	TREATED	first	unige	Male	23	Italian	Medicine and Surgery (In Italian)	4	Yes	with family	No	More than comfortable	Yes, regular	>5	No	Yes	None in particular	I prefer to not answer	Clear idea	Yes	Yes	No	None of the previous	NA	Yes	Yes	Enough	Little or nothing	Social relations	Yes	1	2	3	2	3	3	2	2	2	2	3	3	3	3	2	3	3	3
24	t0	CONTROL	first	unipv	Female	23	Italian	Medicine and Surgery (In English)	4	Yes	with family	No	Comfortable	Yes, but irregular	0-1	No	Yes	None in particular	Satisfactory	Vague idea	No	No	No	None of the previous	NA	Yes	Yes	Much	Much	A combination	Yes	1	4	4	2	2	4	2	2	3	4	4	2	1	5	2	2	2	3
25	t0	TREATED	first	unipv	Female	24	Italian	Medicine and Surgery (In Italian)	5	Yes	Shared apartment	No	Comfortable	Yes, but irregular	>5	No	No	Vegetarian or Vegan	Satisfactory	Vague idea	No	Yes	No	A combination	Caffè/Thè	Yes	No	Much	Much	A combination	Yes	1	2	3	2	2	3	1	2	1	0	2	2	3	2	2	3	3	3
26	t0	TREATED	first	unipr	Female	25	Italian	Medicine and Surgery (In Italian)	6	No, there is no problem	with family	No	Sufficient	Yes, regular	0-1	Yes	No	None in particular	Unsatisfactory	Vague idea	Yes	Yes	No	None of the previous	NA	Yes	No	Much	Enough	Social relations	Yes	2	3	4	3	3	3	2	2	3	1	3	3	2	4	2	3	3	3
30	t0	CONTROL	first	unipr	Male	23	Italian	Medicine and Surgery (In Italian)	4	No, there is no problem	with family	A couple of days a week	More than comfortable	Yes, but irregular	0-1	No	No	None in particular	Satisfactory	Vague idea	No	Yes	No	Smart drugs	Caffè/Thè	Yes	Yes	Much	Enough	A combination	Yes	2	2	3	2	2	3	2	1	2	1	3	4	3	4	3	3	4	3
31	t0	CONTROL	first	unipv	Female	24	Italian	Medicine and Surgery (In Italian)	6	No, there is problem	College	No	More than comfortable	Little or nothing	0-1	No	No	None in particular	Satisfactory	Vague idea	Yes	No	No	Psychoactive drugs	Caffè/Thè	Yes	Yes	Much	Much	Study	Yes	3	4	4	3	3	4	4	3	2	4	2	2	2	3	1	1	2	2
33	t0	TREATED	first	unipr	Female	25	Italian	Medicine and Surgery (In Italian)	6	Yes	with family	No	Comfortable	Little or nothing	0-1	No	Yes	None in particular	Satisfactory	Vague idea	Yes	Yes	No	None of the previous	Supplements	Yes	No	Enough	Much	Social relations	Yes	1	3	4	3	2	4	3	2	2	4	4	3	1	3	1	3	3	2
34	t0	TREATED	first	unipv	Female	22	Italian	Medicine and Surgery (In Italian)	4	Yes	with family	No	Comfortable	Little or nothing	>5	Yes	No	None in particular	I prefer to not answer	Vague idea	No	No	No	A combination	Caffè/Thè	Yes	No	Much	Much	A combination	Yes	4	4	4	2	3	4	1	2	4	4	3	3	3	4	3	3	3	2
35	t0	TREATED	first	unipr	Male	31	Italian	Medicine and Surgery (In Italian)	Supplementary year/s	No, there is problem	Alone	No	Sufficient	Little or nothing	0-1	No	No	None in particular	Unsatisfactory	Vague idea	No	Yes	No	None of the previous	Caffè/Thè	No	Yes	Much	Much	A combination	Yes	3	2	4	3	4	4	4	4	4	4	1	1	1	1	1	1	1	1
36	t0	CONTROL	first	unirma_verg	Female	22	Italian	Medicine and Surgery (In Italian)	2	No, there is problem	with family	No	Comfortable	Yes, but irregular	>5	Yes	No	None in particular	Satisfactory	Vague idea	No	No	No	None of the previous	Caffè/Thè	Yes	No	Much	Enough	A combination	Yes	4	4	4	4	4	3	4	4	4	4	2	2	1	1	1	1	2	1
37	t0	TREATED	first	unimore	Female	22	Italian	Medicine and Surgery (In Italian)	3	Yes	with family	No	Sufficient	Little or nothing	0-1	No	Yes	None in particular	I prefer to not answer	Vague idea	No	No	No	None of the previous	Caffè/Thè	Yes	Yes	Enough	Enough	Social relations	Yes	3	2	3	1	2	3	2	3	4	2	3	3	2	3	2	3	3	3
39	t0	TREATED	first	unimi	Female	22	Italian	Medicine and Surgery (In Italian)	4	Yes	with family	No	Comfortable	Yes, but irregular	2-5	Yes	No	None in particular	Unsatisfactory	Vague idea	No	Yes	No	Alcol	Caffè/Thè	Yes	Yes	Much	Enough	A combination	Yes	2	2	4	1	1	3	2	2	2	3	4	4	2	5	4	3	3	3
40	t0	CONTROL	first	NA	Female	25	Italian	Medicine and Surgery (In Italian)	Supplementary year/s	No, there is no problem	with family	No	Comfortable	Little or nothing	0-1	No	Yes	None in particular	Satisfactory	I did not know	No	Yes	No	Other	Caffè/Thè	Yes	No	Enough	Much	A combination	Yes	4	4	4	3	2	4	4	3	4	4	3	5	1	5	3	2	3	3
41	t0	CONTROL	first	unipv	Female	21	Italian	Medicine and Surgery (In Italian)	2	Yes	with family	A couple of days a week	More than comfortable	Yes, regular	2-5	Yes	No	Vegetarian or Vegan	Unsatisfactory	Vague idea	Yes	Yes	No	None of the previous	Caffè/Thè	Yes	Yes	Enough	Enough	A combination	Yes	2	3	3	2	2	2	3	2	3	2	3	2	3	3	2	2	3	2
42	t0	CONTROL	first	unipv	Female	24	Italian	Medicine and Surgery (In Italian)	5	No, there is problem	with family	No	More than comfortable	Yes, regular	0-1	No	No	Vegetarian or Vegan	Unsatisfactory	Vague idea	No	Yes	No	None of the previous	Caffè/Thè	Yes	Yes	Much	Enough	A combination	Yes	2	4	4	2	3	4	2	3	4	3	3	2	1	2	1	3	3	3
43	t0	TREATED	first	unipv	Male	21	Italian	Medicine and Surgery (In Italian)	1	No, there is no problem	with family	No	Sufficient	Yes, but irregular	2-5	Yes	No	Other	Unsatisfactory	Clear idea	Yes	Yes	No	Psychoactive drugs	Caffè/Thè	Yes	No	Enough	Much	A combination	Yes	2	2	3	1	2	4	3	2	3	3	4	4	3	2	2	3	4	4
45	t0	CONTROL	first	unimi_st	Female	22	Italian	Medicine and Surgery (In Italian)	3	Yes	Alone	No	Sufficient	Little or nothing	0-1	No	No	Vegetarian or Vegan	Satisfactory	Clear idea	Yes	Yes	No	None of the previous	Caffè/Thè	No	No	Enough	Enough	Social relations	Yes	2	2	3	1	2	3	2	2	3	1	4	4	2	4	3	4	3	4
46	t0	CONTROL	first	unipv	Male	32	Italian	Medicine and Surgery (In Italian)	6	No, there is problem	Shared apartment	Every day (Part-time)	Sufficient	Little or nothing	0-1	Yes	Yes	Nutritionist	Satisfactory	Vague idea	Yes	Yes	No	Psychoactive drugs	Caffè/Thè	Yes	Yes	Much	Much	A combination	Yes	2	3	2	3	4	3	3	2	1	3	2	3	3	4	3	2	2	1
47	t0	CONTROL	first	unipv	Female	25	Italian	Medicine and Surgery (In Italian)	6	No, there is problem	Shared apartment	No	More than comfortable	Yes, but irregular	2-5	Yes	No	Vegetarian or Vegan	Unsatisfactory	Clear idea	Yes	No	No	None of the previous	NA	Yes	Yes	Much	Enough	A combination	Yes	1	4	4	3	3	4	2	3	2	4	2	3	2	3	1	2	3	2
49	t0	CONTROL	first	unipv	Male	24	Italian	Medicine and Surgery (In Italian)	6	Yes	Shared apartment	No	More than comfortable	Little or nothing	>5	Yes	No	None in particular	Satisfactory	Clear idea	Yes	No	Yes	Psychoactive drugs	Caffè/Thè	Yes	No	Much	Much	A combination	Yes	2	2	2	2	2	1	2	2	1	1	2	2	2	3	1	3	3	2
50	t0	CONTROL	first	unipv	Female	21	Italian	Medicine and Surgery (In Italian)	3	No, there is problem	Shared apartment	No	Comfortable	Yes, regular	>5	Yes	Yes	None in particular	Satisfactory	Clear idea	Yes	Yes	No	None of the previous	Caffè/Thè	Yes	Yes	Much	Enough	A combination	No	0	1	4	1	3	3	2	1	1	0	4	2	1	5	3	3	4	2
52	t0	TREATED	first	unipv	Male	23	Italian	Medicine and Surgery (In Italian)	4	No, there is problem	Shared apartment	No	Comfortable	Little or nothing	2-5	No	No	None in particular	Satisfactory	Clear idea	Yes	Yes	No	None of the previous	Caffè/Thè	Yes	No	Much	Much	A combination	Yes	3	2	4	2	3	4	3	3	4	3	3	3	2	4	2	3	3	2
53	t0	CONTROL	first	unipv	Female	22	Italian	Medicine and Surgery (In Italian)	4	Yes	with family	A couple of days a week	Comfortable	Yes, but irregular	>5	Yes	Yes	None in particular	Satisfactory	Clear idea	Yes	Yes	No	None of the previous	Caffè/Thè	Yes	No	Much	Enough	A combination	Yes	2	2	3	1	1	4	1	1	2	2	4	3	3	4	4	3	4	3
55	t0	CONTROL	first	unipv	Male	23	Italian	Medicine and Surgery (In Italian)	4	No, there is problem	Shared apartment	No	More than comfortable	Little or nothing	0-1	No	No	None in particular	Unsatisfactory	Vague idea	Yes	No	No	A combination	Caffè/Thè	Yes	Yes	Much	Enough	A combination	Yes	2	2	3	3	3	0	4	2	2	3	3	3	4	5	5	4	4	4
56	t0	CONTROL	first	unimi	Female	21	Italian	Medicine and Surgery (In Italian)	4	Yes	with family	No	Comfortable	Yes, but irregular	2-5	No	No	Vegetarian or Vegan	Satisfactory	Vague idea	No	No	No	Sigarette	Caffè/Thè	Yes	No	Enough	Enough	Social relations	Yes	2	3	3	2	3	3	3	3	3	2	3	2	3	3	2	3	3	2
57	t0	TREATED	first	unimi	Female	42	Italian	Medicine and Surgery (In Italian)	Supplementary year/s	No, there is problem	with family	A couple of days a week	Comfortable	Yes, but irregular	2-5	No	Yes	None in particular	Satisfactory	Vague idea	Yes	Yes	Yes	None of the previous	NA	Yes	Yes	Much	Enough	A combination	Yes	1	3	3	2	2	3	2	2	2	2	3	3	2	2	2	3	4	3
58	t0	TREATED	first	unimi	Female	52	Italian	Medicine and Surgery (In Italian)	Supplementary year/s	No, there is problem	with family	No	Sufficient	Little or nothing	0-1	No	Yes	None in particular	Unsatisfactory	Clear idea	Yes	No	No	Psychoactive drugs	Caffè/Thè	No	Yes	Much	Enough	Other	Yes	2	3	4	3	1	2	4	4	2	2	1	2	1	4	2	1	2	1
59	t0	TREATED	first	unimi	Female	23	Italian	Medicine and Surgery (In Italian)	4	Yes	with family	No	Comfortable	Little or nothing	2-5	No	Yes	None in particular	Satisfactory	Vague idea	No	Yes	No	None of the previous	Caffè/Thè	Yes	Yes	Much	Enough	A combination	Yes	2	2	3	3	2	3	2	2	3	2	3	3	3	3	2	3	3	3
60	t0	CONTROL	first	unipr	Male	24	Italian	Medicine and Surgery (In Italian)	6	No, there is problem	with family	No	Sufficient	Yes, regular	0-1	No	No	Vegetarian or Vegan	Satisfactory	Clear idea	Yes	Yes	Yes	Psychoactive drugs	Supplements	Yes	Yes	Much	Enough	A combination	Yes	1	3	4	3	2	4	3	2	4	3	3	3	3	3	3	3	3	3
62	t0	CONTROL	first	unipv	Female	22	Italian	Medicine and Surgery (In Italian)	4	Yes	Prevalentemente in Erasmus	No	Comfortable	Yes, but irregular	0-1	Yes	No	Vegetarian or Vegan	Satisfactory	Clear idea	Yes	No	No	Alcol	NA	Yes	No	Much	Enough	Other	Yes	0	0	4	1	1	4	2	1	3	1	4	4	3	4	3	4	3	2
63	t0	CONTROL	first	unipv	Female	30	Italian	Medicine and Surgery (In English)	Supplementary year/s	No, there is problem	with family	No	Sufficient	Yes, but irregular	>5	No	Yes	None in particular	Unsatisfactory	Clear idea	Yes	No	Yes	None of the previous	Caffè/Thè	Yes	Yes	Much	Much	Social relations	Yes	2	3	3	2	2	2	2	2	3	3	4	3	3	2	2	3	3	3
64	t0	CONTROL	first	unipr	Female	24	Italian	Medicine and Surgery (In Italian)	6	Yes	Alone	No	Comfortable	Little or nothing	0-1	Yes	Yes	None in particular	NA	Vague idea	No	Yes	No	None of the previous	Caffè/Thè	Yes	Yes	Much	Enough	Social relations	Yes	2	4	4	4	4	4	4	4	3	3	1	2	1	2	1	2	2	1
65	t0	TREATED	first	unimi	Male	22	Italian	Medicine and Surgery (In Italian)	4	Yes	with family	No	Comfortable	Yes, but irregular	2-5	No	No	None in particular	Satisfactory	Clear idea	Yes	Yes	No	None of the previous	NA	Yes	No	Much	Enough	A combination	Yes	2	2	4	1	2	4	2	2	3	3	4	4	2	4	2	3	4	4
66	t0	TREATED	first	unipv	Female	24	Italian	Medicine and Surgery (In Italian)	5	No, there is problem	with family	No	Comfortable	Little or nothing	2-5	Yes	No	Vegetarian or Vegan	Unsatisfactory	Vague idea	No	Yes	No	None of the previous	Caffè/Thè	Yes	Yes	Much	Much	A combination	Yes	3	3	4	3	3	3	3	3	2	4	2	2	2	3	3	2	2	2
69	t0	TREATED	first	unipv	Female	47	Other	Medicine and Surgery (In English)	4	Yes	with family	Every day (Part-time)	Sufficient	Little or nothing	>5	No	No	None in particular	Unsatisfactory	Clear idea	Yes	No	No	None of the previous	Caffè/Thè	Yes	No	Enough	Enough	Social relations	No	1	1	2	0	1	2	1	1	1	1	4	5	2	3	3	4	5	4
72	t0	TREATED	first	unipv	Female	29	Italian	Medicine and Surgery (In English)	Supplementary year/s	No, there is problem	with family	No	Comfortable	Yes, regular	>5	Yes	No	None in particular	I prefer to not answer	Vague idea	Yes	Yes	No	None of the previous	Caffè/Thè	Yes	No	Enough	Little or nothing	Social relations	Yes	1	1	2	0	1	1	0	1	2	0	4	4	4	3	4	4	4	4
73	t0	CONTROL	first	unipv	Male	28	Italian	Medicine and Surgery (In Italian)	6	No, there is problem	with partner	No	Comfortable	Yes, but irregular	0-1	No	No	None in particular	Unsatisfactory	Vague idea	Yes	No	No	None of the previous	Caffè/Thè	Yes	No	Much	Enough	A combination	Yes	2	3	4	2	2	4	2	2	4	4	3	2	2	3	2	2	2	1
74	t0	TREATED	first	unipv	Female	24	Italian	Medicine and Surgery (In Italian)	6	Yes	College	No	More than comfortable	Little or nothing	0-1	No	No	None in particular	Satisfactory	Vague idea	No	Yes	No	None of the previous	Caffè/Thè	Yes	Yes	Much	Enough	A combination	Yes	1	3	4	4	4	4	3	3	4	4	2	3	2	4	3	2	3	3
75	t0	CONTROL	first	unipv	Female	25	Italian	Medicine and Surgery (In Italian)	6	No, there is problem	with family	No	Comfortable	Yes, regular	>5	No	No	None in particular	I prefer to not answer	Clear idea	Yes	No	No	None of the previous	Caffè/Thè	Yes	Yes	Much	Enough	A combination	Yes	2	4	4	4	4	4	4	4	3	4	2	2	1	3	2	1	2	1
76	t0	CONTROL	first	unipv	Female	24	Italian	Medicine and Surgery (In English)	6	Yes	with family	No	Comfortable	Little or nothing	2-5	No	No	None in particular	Satisfactory	Vague idea	No	Yes	No	None of the previous	Caffè/Thè	Yes	No	Much	Enough	A combination	Yes	0	1	3	2	2	2	2	1	1	2	4	2	4	3	3	4	4	4
79	t0	TREATED	first	unipv	Female	23	Other	Medicine and Surgery (In English)	3	Yes	Shared apartment	No	Scarce	Little or nothing	>5	No	Yes	None in particular	I prefer to not answer	Clear idea	Yes	No	No	None of the previous	Caffè/Thè	Yes	Yes	Much	Enough	A combination	Yes	3	2	4	2	2	3	3	2	4	4	3	3	3	3	2	3	4	3
80	t0	CONTROL	first	unipv	Female	23	Other	Medicine and Surgery (In English)	5	Yes	NA	No	NA	Little or nothing	2-5	No	No	None in particular	Satisfactory	Vague idea	No	Yes	No	None of the previous	Caffè/Thè	Yes	Yes	Much	Enough	Social relations	Yes	1	1	3	0	2	2	1	1	3	1	5	2	3	4	4	4	5	4
81	t0	CONTROL	first	unipv	Female	22	Italian	Medicine and Surgery (In Italian)	3	No, there is problem	with family	No	More than comfortable	Yes, regular	2-5	Yes	Yes	None in particular	Unsatisfactory	Vague idea	No	Yes	No	None of the previous	Caffè/Thè	Yes	Yes	Enough	NA	A combination	Yes	2	3	4	1	2	3	2	2	3	1	4	4	2	5	3	4	4	3
84	t0	TREATED	first	unipv	Female	22	Italian	Medicine and Surgery (In Italian)	3	Yes	Shared apartment	No	Comfortable	Little or nothing	>5	No	No	None in particular	Satisfactory	Vague idea	Yes	Yes	No	A combination	Caffè/Thè	Yes	Yes	Much	Enough	Social relations	Yes	1	2	4	2	2	4	3	2	3	2	3	2	3	4	4	3	2	2
86	t0	CONTROL	first	unipv	Male	25	Italian	Medicine and Surgery (In Italian)	5	Yes	Shared apartment	No	Comfortable	Yes, but irregular	2-5	Yes	No	Vegetarian or Vegan	Satisfactory	Vague idea	No	No	No	None of the previous	Caffè/Thè	Yes	Yes	Much	Much	A combination	Yes	3	3	4	2	3	4	3	2	3	3	3	2	2	4	2	2	3	2
88	t0	TREATED	first	unipv	Male	24	Italian	Medicine and Surgery (In Italian)	5	Yes	with family	No	Comfortable	Little or nothing	0-1	No	No	None in particular	Satisfactory	Vague idea	No	Yes	No	None of the previous	NA	Yes	Yes	Much	Little or nothing	Social relations	No	1	1	4	3	2	4	1	2	3	2	2	2	2	4	3	3	3	2
89	t0	TREATED	first	unipv	Female	21	Italian	Medicine and Surgery (In Italian)	3	Yes	College	No	Comfortable	Yes, but irregular	>5	Yes	Yes	None in particular	I prefer to not answer	Vague idea	No	Yes	No	None of the previous	NA	Yes	Yes	Enough	Little or nothing	Social relations	Yes	1	2	2	1	1	3	2	2	1	1	4	2	4	4	3	3	4	4
94	t0	CONTROL	first	unipv	Female	25	Italian	Medicine and Surgery (In English)	3	Yes	with partner	No	Comfortable	Little or nothing	2-5	Yes	No	None in particular	Satisfactory	Vague idea	Yes	Yes	No	None of the previous	Caffè/Thè	Yes	Yes	Much	Enough	A combination	Yes	2	3	2	1	2	2	3	2	3	2	4	3	4	4	2	2	3	4
96	t0	CONTROL	first	unipv	Female	22	Italian	Medicine and Surgery (In Italian)	3	No, there is problem	with family	No	Comfortable	Little or nothing	0-1	No	Yes	None in particular	Unsatisfactory	Vague idea	Yes	No	No	None of the previous	NA	Yes	Yes	Enough	Enough	Study	NA	0	2	3	1	2	4	1	3	0	3	5	5	2	3	1	3	4	3
98	t0	CONTROL	first	unipv	Female	28	Italian	Medicine and Surgery (In English)	Supplementary year/s	No, there is problem	Shared apartment	No	Sufficient	Little or nothing	>5	No	No	None in particular	Unsatisfactory	Clear idea	Yes	Yes	Yes	None of the previous	Caffè/Thè	Yes	Yes	Much	Much	A combination	Yes	4	4	4	2	3	3	3	3	4	4	3	3	3	3	2	3	3	2
101	t0	TREATED	first	unipv	Female	24	Italian	Medicine and Surgery (In Italian)	6	Yes	with family	No	More than comfortable	Yes, but irregular	2-5	Yes	No	None in particular	Satisfactory	Clear idea	Yes	Yes	No	None of the previous	Caffè/Thè	Yes	Yes	Enough	Little or nothing	No effect negatively	No	1	0	2	1	1	3	1	1	2	1	5	4	3	4	4	4	4	4
103	t0	TREATED	first	unipv	Female	22	Italian	Medicine and Surgery (In Italian)	3	No, there is no problem	Alone	No	More than comfortable	Little or nothing	2-5	No	No	Vegetarian or Vegan	Unsatisfactory	Vague idea	No	No	No	None of the previous	Caffè/Thè	Yes	Yes	Much	Enough	A combination	Yes	0	2	2	2	3	3	2	2	0	1	4	3	3	2	2	3	4	3
104	t0	TREATED	first	unipv	Female	25	Italian	Medicine and Surgery (In Italian)	6	No, there is no problem	with family	No	Scarce	Yes, but irregular	2-5	No	No	None in particular	Unsatisfactory	Vague idea	Yes	Yes	No	None of the previous	NA	Yes	Yes	Much	Much	A combination	Yes	3	3	2	2	3	4	4	2	2	3	2	3	2	2	4	3	4	2
107	t0	TREATED	first	unipv	Female	19	Italian	Medicine and Surgery (In Italian)	2	Yes	with family	A couple of days a week	Comfortable	Yes, but irregular	2-5	No	No	Nutritionist	Satisfactory	Clear idea	Yes	Yes	No	A combination	Supplements	Yes	No	Enough	Much	A combination	Yes	3	3	4	3	2	3	3	2	3	3	3	2	2	4	4	2	3	2
108	t0	CONTROL	first	unipv	Female	22	Italian	Medicine and Surgery (In English)	3	Yes	with family	No	More than comfortable	Yes, but irregular	2-5	No	Yes	None in particular	Unsatisfactory	Vague idea	No	No	No	None of the previous	NA	Yes	Yes	Enough	Enough	A combination	Yes	0	2	2	2	3	2	2	3	3	0	4	4	3	3	1	3	3	2
109	t0	CONTROL	first	unipv	Female	21	Italian	Medicine and Surgery (In English)	3	Yes	with family	No	More than comfortable	Yes, but irregular	0-1	No	No	Vegetarian or Vegan	Satisfactory	Clear idea	Yes	Yes	No	None of the previous	Caffè/Thè	Yes	Yes	Much	Much	A combination	Yes	2	4	4	2	2	4	2	3	3	4	3	2	3	4	1	3	4	2
110	t0	CONTROL	first	unipv	Female	23	Italian	Medicine and Surgery (In Italian)	5	No, there is problem	with family	No	Sufficient	Yes, but irregular	0-1	No	No	Vegetarian or Vegan	Satisfactory	Clear idea	Yes	Yes	No	None of the previous	NA	Yes	Yes	Much	Enough	A combination	Yes	2	4	4	2	3	3	4	2	4	3	3	3	3	4	3	3	4	4
111	t0	CONTROL	first	unipv	Female	22	Italian	Medicine and Surgery (In English)	3	Yes	with family	No	Scarce	Yes, but irregular	0-1	Yes	Yes	Allergies /intolerances	Satisfactory	Vague idea	No	No	Yes	None of the previous	Caffè/Thè	Yes	Yes	Much	Enough	Social relations	Yes	4	4	4	3	3	3	2	2	4	4	3	3	2	3	2	2	2	2
112	t0	TREATED	first	unipv	Male	22	Italian	Medicine and Surgery (In Italian)	4	Yes	Shared apartment	No	Sufficient	Yes, regular	2-5	Yes	No	None in particular	Satisfactory	Vague idea	No	Yes	No	None of the previous	Caffè/Thè	Yes	Yes	Enough	Enough	Social relations	Yes	1	1	3	1	1	2	2	1	1	0	4	3	4	3	4	4	4	4
113	t0	CONTROL	first	unipv	Female	21	Italian	Medicine and Surgery (In Italian)	3	Yes	Shared apartment	No	Comfortable	Yes, but irregular	2-5	No	Yes	None in particular	Satisfactory	Vague idea	No	Yes	No	Alcol	Caffè/Thè	Yes	Yes	Much	Much	A combination	Yes	3	3	3	2	2	3	2	2	2	1	4	4	3	5	2	3	4	4
114	t0	CONTROL	first	unipv	Female	25	Italian	Medicine and Surgery (In Italian)	6	No, there is no problem	College	No	Comfortable	Yes, but irregular	2-5	No	No	Vegetarian or Vegan	Unsatisfactory	Vague idea	No	Yes	No	None of the previous	NA	Yes	No	Much	Little or nothing	Social relations	Yes	2	2	3	1	1	0	3	2	2	0	4	4	4	3	3	3	4	5
115	t0	TREATED	first	unimi	Female	22	Italian	Medicine and Surgery (In Italian)	4	Yes	with family	A couple of days a week	Sufficient	Yes, but irregular	0-1	No	No	Vegetarian or Vegan	I prefer to not answer	Vague idea	No	No	No	Sigarette	Caffè/Thè	No	No	Much	Much	A combination	Yes	3	4	4	2	4	2	3	3	4	3	3	1	2	2	1	1	2	3
117	t0	TREATED	first	unipv	Female	19	Other	Medicine and Surgery (In English)	2	NA	NA	No	NA	Yes, but irregular	2-5	No	No	None in particular	NA	Vague idea	Yes	NA	No	A combination	Caffè/Thè	NA	NA	NA	NA	NA	NA	2	3	2	2	3	1	2	2	1	2	4	3	3	2	3	3	3	3
120	t0	CONTROL	first	unipv	Female	23	Italian	Medicine and Surgery (In Italian)	5	Yes	Prevalentemente in Erasmus	No	Sufficient	Yes, but irregular	2-5	No	No	Nutritionist	I prefer to not answer	Vague idea	No	Yes	No	A combination	Caffè/Thè	Yes	Yes	Enough	Enough	A combination	Yes	2	1	3	1	2	2	2	2	3	0	4	4	3	4	2	4	5	3
121	t0	TREATED	first	unipv	Female	25	Other	Medicine and Surgery (In English)	4	Yes	Alone	A couple of days a week	Sufficient	Yes, but irregular	2-5	Yes	Yes	None in particular	Satisfactory	Clear idea	Yes	Yes	No	None of the previous	NA	Yes	Yes	Much	Enough	A combination	Yes	2	3	4	3	3	4	3	2	3	3	2	2	2	2	2	3	2	2
122	t0	CONTROL	first	unipv	Female	24	Italian	Medicine and Surgery (In Italian)	6	No, there is no problem	Shared apartment	No	More than comfortable	Yes, but irregular	2-5	No	No	None in particular	Satisfactory	Vague idea	Yes	Yes	Yes	A combination	Caffè/Thè	Yes	Yes	Much	Enough	Social relations	Yes	2	2	2	2	2	3	2	3	1	0	2	3	2	4	2	3	3	3
123	t0	TREATED	first	unipv	Male	22	Italian	Medicine and Surgery (In Italian)	4	Yes	with family	No	Sufficient	Little or nothing	2-5	No	No	None in particular	Satisfactory	Vague idea	No	Yes	No	None of the previous	Caffè/Thè	Yes	No	Much	NA	A combination	NA	1	4	2	3	2	3	3	2	1	2	3	3	3	4	3	3	3	2
124	t0	CONTROL	first	unipv	Male	24	Italian	Medicine and Surgery (In English)	5	Yes	with family	No	Comfortable	Yes, but irregular	0-1	No	No	None in particular	Satisfactory	Clear idea	Yes	No	No	None of the previous	NA	Yes	Yes	Much	Much	A combination	Yes	2	2	3	1	2	4	2	2	3	2	3	2	3	4	2	3	3	3
126	t0	TREATED	first	unipv	Female	21	Italian	Medicine and Surgery (In English)	3	Yes	Shared apartment	No	Sufficient	Yes, regular	2-5	No	No	None in particular	I prefer to not answer	Vague idea	Yes	Yes	No	None of the previous	Caffè/Thè	Yes	No	Enough	Enough	Social relations	Yes	2	3	2	2	2	1	2	2	3	1	2	4	2	3	1	4	4	4
127	t0	CONTROL	first	unipv	Female	25	Italian	Medicine and Surgery (In English)	6	Yes	with partner	No	Sufficient	Little or nothing	0-1	Yes	No	None in particular	Satisfactory	Vague idea	No	Yes	No	None of the previous	NA	Yes	No	Much	Little or nothing	Social relations	No	0	2	3	0	1	4	3	2	2	0	4	4	3	5	1	3	5	4
128	t0	CONTROL	first	unipv	Female	23	Italian	Medicine and Surgery (In English)	4	No, there is no problem	Shared apartment	No	More than comfortable	Yes, regular	>5	No	No	None in particular	Unsatisfactory	Clear idea	Yes	Yes	No	None of the previous	Caffè/Thè	Yes	No	Enough	Enough	Study	Yes	1	1	2	1	1	1	1	1	2	1	4	4	3	3	4	4	3	4
129	t0	TREATED	first	unipv	Female	20	Italian	Medicine and Surgery (In English)	1	Yes	with family	No	More than comfortable	Yes, regular	2-5	Yes	No	Vegetarian or Vegan	Satisfactory	Vague idea	Yes	Yes	No	None of the previous	Caffè/Thè	Yes	No	Much	Enough	A combination	Yes	2	3	4	0	2	2	2	3	2	3	3	2	1	3	3	3	3	3
133	t0	CONTROL	first	unipv	Female	21	Italian	Medicine and Surgery (In English)	1	Yes	with family	No	More than comfortable	Little or nothing	>5	Yes	No	None in particular	Unsatisfactory	Vague idea	No	No	No	Psychoactive drugs	Caffè/Thè	Yes	Yes	Much	Enough	A combination	Yes	2	3	4	3	4	4	2	2	4	4	3	4	1	4	1	3	2	2
134	t0	CONTROL	first	unipv	Female	23	Italian	Medicine and Surgery (In Italian)	4	Yes	with family	No	More than comfortable	Yes, regular	>5	No	Yes	Allergies /intolerances	Unsatisfactory	Vague idea	No	No	No	None of the previous	Caffè/Thè	Yes	No	Much	Enough	Social relations	Yes	0	2	3	2	2	3	3	3	2	3	3	3	2	3	2	3	3	2
135	t0	CONTROL	first	unipv	Male	23	Italian	Medicine and Surgery (In Italian)	3	Yes	with family	No	Comfortable	Little or nothing	0-1	No	No	Nutritionist	Satisfactory	Vague idea	No	Yes	No	None of the previous	NA	Yes	No	Much	Enough	Social relations	Yes	3	3	4	2	2	4	2	2	3	1	5	4	3	4	3	4	4	4
136	t0	TREATED	first	unibs	Female	21	Italian	Medicine and Surgery (In Italian)	3	Yes	with family	No	Sufficient	Yes, regular	2-5	Yes	Yes	None in particular	Unsatisfactory	Vague idea	Yes	Yes	No	None of the previous	Caffè/Thè	Yes	Yes	Enough	Much	A combination	Yes	2	3	4	2	2	2	3	3	3	2	3	3	2	2	3	2	3	2
137	t0	TREATED	first	unipv	Male	24	Italian	Medicine and Surgery (In Italian)	6	Yes	Alone	No	Comfortable	Little or nothing	0-1	No	No	None in particular	Satisfactory	Vague idea	Yes	Yes	No	Alcol	NA	Yes	Yes	Much	Enough	A combination	Yes	2	2	4	1	3	3	2	3	1	3	4	2	2	3	1	2	3	2
142	t0	TREATED	first	unipv	Female	23	Italian	Medicine and Surgery (In Italian)	5	Yes	Alone	No	Comfortable	Little or nothing	2-5	No	No	None in particular	I prefer to not answer	Clear idea	Yes	No	No	None of the previous	NA	Yes	Yes	Enough	Much	A combination	Yes	3	3	4	3	4	3	4	4	4	3	2	2	1	1	1	2	2	1
143	t0	TREATED	first	unipv	Female	22	Italian	Medicine and Surgery (In Italian)	4	Yes	Shared apartment	No	Comfortable	Yes, but irregular	0-1	Yes	Yes	None in particular	Satisfactory	Vague idea	Yes	No	No	Alcol	Caffè/Thè	Yes	Yes	Much	Little or nothing	A combination	Yes	1	3	4	3	2	4	2	2	3	3	4	2	2	3	4	4	4	3
144	t0	TREATED	first	unipv	Female	29	Italian	Medicine and Surgery (In Italian)	Supplementary year/s	No, there is problem	with partner	No	Sufficient	Yes, but irregular	>5	No	Yes	Other	I prefer to not answer	Vague idea	No	Yes	No	None of the previous	NA	Yes	Yes	Enough	Enough	Social relations	Yes	2	2	2	2	2	3	2	2	2	2	2	3	3	3	2	2	2	3
145	t0	CONTROL	first	unipv	Female	24	Italian	Medicine and Surgery (In English)	5	Yes	with family	No	Comfortable	Yes, but irregular	2-5	No	No	None in particular	Satisfactory	I did not know	No	No	No	Alcol	Caffè/Thè	Yes	No	Much	Much	A combination	Yes	3	4	4	3	2	2	3	3	3	3	3	3	2	3	2	2	3	2
146	t0	CONTROL	first	unipr	Female	24	Italian	Medicine and Surgery (In Italian)	6	No, there is problem	Shared apartment	No	More than comfortable	Little or nothing	0-1	Yes	No	Other	Satisfactory	Vague idea	No	Yes	No	None of the previous	A combination	Yes	Yes	Much	Enough	A combination	Yes	0	3	3	2	3	3	2	3	2	3	3	2	2	3	2	2	3	3
148	t0	CONTROL	first	unipv	Male	24	Italian	Medicine and Surgery (In Italian)	5	Yes	with partner	No	More than comfortable	Little or nothing	>5	No	No	None in particular	Satisfactory	Vague idea	No	Yes	No	None of the previous	NA	Yes	Yes	Little or nothing	Enough	A combination	Yes	3	3	2	0	3	1	1	2	2	1	5	4	4	4	4	5	5	5
149	t0	CONTROL	first	unipv	Female	23	Italian	Medicine and Surgery (In English)	3	Yes	with family	A couple of days a week	More than comfortable	Yes, but irregular	>5	No	Yes	None in particular	Satisfactory	Vague idea	No	Yes	No	None of the previous	Caffè/Thè	Yes	Yes	Enough	Enough	Social relations	Yes	1	2	3	3	2	2	3	2	2	1	3	3	3	4	2	3	4	3
150	t0	CONTROL	first	unipv	Female	21	Italian	Medicine and Surgery (In Italian)	3	Yes	with family	No	Scarce	Yes, regular	>5	No	No	Vegetarian or Vegan	Satisfactory	Vague idea	No	Yes	No	None of the previous	Caffè/Thè	Yes	Yes	Much	Enough	Social relations	Yes	2	3	4	2	4	4	4	3	4	3	3	4	2	4	3	3	4	1
151	t0	CONTROL	first	unipv	Female	21	Italian	Medicine and Surgery (In English)	3	Yes	with family	No	Comfortable	Little or nothing	>5	Yes	No	Vegetarian or Vegan	Unsatisfactory	Clear idea	No	Yes	No	None of the previous	Caffè/Thè	Yes	Yes	Much	Little or nothing	Social relations	Yes	3	3	2	2	3	1	2	3	4	2	2	2	4	1	1	4	4	4
153	t0	CONTROL	first	unipv	Female	20	Italian	Medicine and Surgery (In English)	1	Yes	with family	No	More than comfortable	Yes, but irregular	2-5	Yes	Yes	None in particular	I prefer to not answer	Vague idea	No	Yes	No	None of the previous	Caffè/Thè	Yes	Yes	Enough	Enough	A combination	No	1	3	2	1	3	3	1	1	2	1	5	5	4	5	4	5	4	3
155	t0	CONTROL	first	unipv	Female	24	Italian	Medicine and Surgery (In Italian)	6	Yes	with family	No	Comfortable	Little or nothing	2-5	No	Yes	None in particular	Satisfactory	Vague idea	No	Yes	Yes	None of the previous	Caffè/Thè	Yes	Yes	Much	Much	A combination	Yes	3	4	4	2	2	3	4	3	3	2	3	3	2	4	2	3	4	3
157	t0	TREATED	first	unipv	Female	33	Italian	Medicine and Surgery (In Italian)	4	No, there is problem	Alone	A couple of days a week	Sufficient	Yes, but irregular	0-1	No	No	None in particular	Satisfactory	Clear idea	Yes	No	No	None of the previous	Supplements	Yes	No	Much	Enough	A combination	Yes	2	2	2	2	2	4	1	3	2	2	2	2	2	4	2	3	3	2
158	t0	TREATED	first	unipv	Male	22	Italian	Medicine and Surgery (In Italian)	4	Yes	College	No	Comfortable	Yes, regular	>5	No	No	None in particular	Unsatisfactory	Vague idea	Yes	Yes	No	A combination	Caffè/Thè	Yes	Yes	Much	Enough	Social relations	Yes	1	2	1	2	1	3	2	1	3	1	2	3	3	3	4	4	3	4
160	t0	TREATED	first	unipv	Female	23	Italian	Medicine and Surgery (In Italian)	5	Yes	with family	No	Comfortable	Yes, regular	2-5	No	No	None in particular	Satisfactory	Vague idea	No	No	No	None of the previous	NA	Yes	Yes	Much	Much	A combination	Yes	1	3	3	2	3	3	2	2	3	3	3	4	3	4	3	4	4	4
162	t0	CONTROL	first	unipv	Male	23	Italian	Medicine and Surgery (In Italian)	4	Yes	with family	No	Comfortable	Little or nothing	2-5	Yes	No	None in particular	Unsatisfactory	Vague idea	No	Yes	No	Sigarette	Caffè/Thè	Yes	Yes	Much	Enough	A combination	Yes	1	3	4	3	2	4	2	3	2	3	2	3	2	3	2	2	3	3
164	t0	CONTROL	first	unipv	Female	22	Italian	Medicine and Surgery (In Italian)	3	Yes	with family	No	Sufficient	Yes, but irregular	0-1	Yes	No	None in particular	Satisfactory	Vague idea	No	Yes	No	None of the previous	NA	Yes	Yes	Much	Much	A combination	Yes	2	2	4	3	2	4	3	2	4	3	4	1	3	3	1	1	2	4
165	t0	CONTROL	first	unipv	Female	22	Italian	Medicine and Surgery (In Italian)	4	No, there is no problem	Shared apartment	No	Sufficient	Yes, but irregular	2-5	Yes	No	None in particular	Unsatisfactory	Vague idea	No	No	No	None of the previous	A combination	Yes	Yes	Much	Enough	A combination	Yes	1	3	3	2	2	4	3	3	2	3	1	2	2	3	1	3	2	1
167	t0	TREATED	first	unipv	Female	20	Other	Medicine and Surgery (In Italian)	1	Yes	with family	No	Scarce	Yes, regular	>5	Yes	Yes	Nutritionist	Unsatisfactory	Vague idea	Yes	No	No	Sigarette	NA	Yes	No	Much	Much	A combination	Yes	4	4	2	3	2	4	2	2	4	2	2	5	3	5	5	4	3	1
168	t0	CONTROL	first	unipv	Female	22	Italian	Medicine and Surgery (In Italian)	4	Yes	College	No	Sufficient	Yes, but irregular	0-1	No	No	None in particular	Unsatisfactory	Vague idea	Yes	No	No	Sigarette	Caffè/Thè	Yes	Yes	Much	Little or nothing	Other	No	1	3	4	3	2	4	3	3	2	3	3	2	1	4	2	2	3	2
169	t0	CONTROL	first	unipv	Female	22	Italian	Medicine and Surgery (In Italian)	4	Yes	College	No	Sufficient	Little or nothing	0-1	No	No	None in particular	Satisfactory	Vague idea	No	Yes	No	None of the previous	Caffè/Thè	Yes	Yes	Much	Much	A combination	Yes	2	2	3	2	2	4	2	2	3	2	4	4	4	4	3	3	4	4
170	t0	CONTROL	first	unipv	Female	19	Italian	Medicine and Surgery (In Italian)	1	Yes	with family	No	Comfortable	Yes, but irregular	2-5	No	No	None in particular	Satisfactory	Vague idea	No	Yes	No	None of the previous	NA	Yes	Yes	Little or nothing	Enough	Social relations	Yes	2	1	2	1	1	1	1	2	2	1	3	4	3	4	3	4	4	3
171	t0	CONTROL	first	unipv	Female	27	Italian	Medicine and Surgery (In Italian)	Supplementary year/s	No, there is no problem	with family	No	More than comfortable	Yes, but irregular	0-1	No	Yes	None in particular	Unsatisfactory	Vague idea	No	Yes	No	None of the previous	Caffè/Thè	Yes	Yes	Much	Enough	A combination	Yes	3	1	4	2	2	2	3	2	2	1	4	2	2	4	3	2	3	3
175	t0	TREATED	first	unipv	Female	26	Italian	Medicine and Surgery (In Italian)	4	No, there is problem	with partner	No	More than comfortable	Yes, but irregular	0-1	No	No	None in particular	Satisfactory	Vague idea	No	Yes	No	Alcol	Caffè/Thè	Yes	Yes	Much	Enough	Social relations	Yes	2	3	4	3	3	4	4	4	4	4	1	2	3	4	1	2	2	3
177	t0	TREATED	first	unipv	Female	20	Italian	Medicine and Surgery (In Italian)	1	Yes	College	No	Sufficient	Little or nothing	0-1	Yes	Yes	None in particular	Satisfactory	Clear idea	Yes	Yes	No	A combination	Caffè/Thè	Yes	Yes	Much	Little or nothing	A combination	Yes	2	3	3	1	3	2	1	2	3	1	4	4	3	5	2	3	4	3
178	t0	CONTROL	first	unipv	Female	19	Italian	Medicine and Surgery (In Italian)	1	Yes	with family	No	More than comfortable	Little or nothing	>5	No	Yes	None in particular	Satisfactory	Vague idea	No	No	No	None of the previous	NA	Yes	No	Much	Enough	Social relations	Yes	2	2	3	1	2	3	1	1	3	1	4	2	4	5	3	5	5	4
180	t0	CONTROL	first	unipv	Female	26	Italian	Medicine and Surgery (In Italian)	3	No, there is problem	with family	No	Sufficient	Yes, but irregular	0-1	No	Yes	None in particular	Satisfactory	Vague idea	No	Yes	No	None of the previous	Caffè/Thè	NA	Yes	Much	Little or nothing	No effect negatively	No	2	4	4	3	3	4	2	2	3	2	2	3	2	5	2	3	3	2
181	t0	CONTROL	first	unipv	Female	21	Italian	Medicine and Surgery (In Italian)	3	Yes	with family	No	Sufficient	Yes, but irregular	0-1	No	No	None in particular	Satisfactory	Vague idea	No	Yes	No	None of the previous	A combination	Yes	No	Enough	Enough	A combination	Yes	2	1	2	1	1	4	2	1	1	2	3	2	2	4	1	3	4	3
184	t0	CONTROL	first	unipv	Female	21	Italian	Medicine and Surgery (In Italian)	1	Yes	Shared apartment	No	Sufficient	Yes, regular	>5	Yes	Yes	Vegetarian or Vegan	I prefer to not answer	Vague idea	Yes	Yes	No	None of the previous	A combination	Yes	No	Enough	Enough	A combination	Yes	3	3	3	2	1	2	2	2	3	2	3	4	3	3	3	3	3	2
185	t0	TREATED	first	unipv	Female	30	Italian	Medicine and Surgery (In Italian)	Supplementary year/s	No, there is problem	with family	No	Comfortable	Yes, regular	>5	No	No	None in particular	Unsatisfactory	Vague idea	Yes	No	Yes	None of the previous	Caffè/Thè	Yes	Yes	Enough	Much	A combination	Yes	2	2	3	2	2	3	3	3	3	3	2	4	2	3	1	3	3	3
186	t0	TREATED	first	unipv	Female	19	Italian	Medicine and Surgery (In Italian)	1	Yes	with family	No	Comfortable	Little or nothing	2-5	Yes	Yes	None in particular	Satisfactory	Vague idea	No	Yes	No	None of the previous	Caffè/Thè	Yes	No	Enough	Little or nothing	Social relations	Yes	2	2	2	1	3	2	1	1	2	1	3	3	4	4	3	4	4	4
187	t0	TREATED	first	unipv	Female	23	Other	Medicine and Surgery (In Italian)	3	Yes	with family	No	Scarce	Yes, but irregular	0-1	Yes	Yes	None in particular	I prefer to not answer	Vague idea	No	Yes	No	None of the previous	A combination	Yes	Yes	Much	Enough	A combination	Yes	0	3	4	1	1	4	2	2	3	3	3	4	3	2	3	4	4	4
188	t0	TREATED	first	unipv	Female	21	Italian	Medicine and Surgery (In Italian)	3	Yes	with partner	A couple of days a week	Sufficient	Yes, but irregular	2-5	Yes	No	None in particular	Satisfactory	Vague idea	No	Yes	No	None of the previous	Caffè/Thè	Yes	No	Much	Much	Social relations	Yes	2	3	3	2	2	2	2	2	2	2	3	3	3	4	3	3	4	3
189	t0	CONTROL	first	unipv	Female	20	Italian	Medicine and Surgery (In Italian)	1	Yes	with family	No	Comfortable	Yes, regular	>5	Yes	Yes	None in particular	Unsatisfactory	Vague idea	Yes	Yes	No	None of the previous	Caffè/Thè	Yes	Yes	Much	Much	Social relations	Yes	1	4	4	2	2	2	2	2	4	4	3	3	3	2	3	3	3	3
190	t0	TREATED	first	unipv	Female	21	Italian	Medicine and Surgery (In Italian)	3	No, there is problem	with partner	No	Sufficient	Yes, but irregular	>5	No	No	Nutritionist	Satisfactory	Clear idea	Yes	Yes	No	None of the previous	Caffè/Thè	Yes	Yes	Much	Enough	Social relations	Yes	0	3	3	3	3	4	3	3	2	3	3	2	2	3	2	3	3	2
191	t0	TREATED	first	unipv	Female	22	Italian	Medicine and Surgery (In Italian)	3	Yes	with partner	No	Comfortable	Yes, but irregular	>5	No	No	Vegetarian or Vegan	Satisfactory	Clear idea	Yes	Yes	No	None of the previous	Caffè/Thè	Yes	Yes	Much	Enough	A combination	Yes	2	3	3	2	2	4	2	2	2	3	3	3	3	4	3	4	4	2
192	t0	TREATED	first	unipv	Female	19	Italian	Medicine and Surgery (In Italian)	1	Yes	with family	No	Comfortable	Little or nothing	>5	Yes	Yes	None in particular	Satisfactory	Vague idea	Yes	Yes	No	None of the previous	Caffè/Thè	Yes	Yes	Enough	Enough	A combination	Yes	2	2	2	2	2	2	1	2	1	1	3	3	3	4	3	3	3	3
193	t0	CONTROL	first	unipv	Male	23	Italian	Medicine and Surgery (In Italian)	4	No, there is no problem	Alone	No	Comfortable	Yes, regular	>5	No	No	Nutritionist	Satisfactory	Vague idea	No	No	No	Sigarette	A combination	Yes	Yes	Much	Little or nothing	A combination	Yes	3	4	4	2	2	4	2	2	4	4	3	1	1	3	1	3	3	1
195	t0	TREATED	first	unipv	Male	22	Italian	Medicine and Surgery (In Italian)	4	Yes	Shared apartment	No	Comfortable	Little or nothing	0-1	Yes	Yes	None in particular	Satisfactory	Vague idea	No	Yes	No	None of the previous	A combination	Yes	Yes	Much	Much	A combination	Yes	2	4	4	3	3	4	3	3	3	3	3	2	1	3	2	3	3	1
196	t0	TREATED	first	unipv	Female	20	Italian	Medicine and Surgery (In Italian)	2	No, there is problem	College	No	Sufficient	Yes, but irregular	>5	Yes	Yes	Vegetarian or Vegan	Unsatisfactory	Clear idea	Yes	No	No	None of the previous	NA	Yes	Yes	Much	Much	A combination	Yes	4	4	4	3	3	4	3	3	3	4	2	4	2	5	4	3	3	2
200	t0	TREATED	first	unipv	Female	20	Italian	Medicine and Surgery (In English)	1	Yes	with family	No	Sufficient	Yes, but irregular	2-5	No	Yes	None in particular	I prefer to not answer	Vague idea	No	Yes	No	Sigarette	Caffè/Thè	Yes	Yes	Much	Enough	Other	Yes	3	2	4	0	1	3	0	1	4	2	3	1	3	3	3	3	4	4
201	t0	CONTROL	first	unipv	Male	21	Italian	Medicine and Surgery (In Italian)	3	Yes	with family	No	More than comfortable	Little or nothing	>5	No	Yes	None in particular	Unsatisfactory	Vague idea	No	Yes	No	None of the previous	Caffè/Thè	Yes	Yes	Much	Enough	Social relations	Yes	2	3	3	2	1	2	1	1	3	2	3	2	3	3	3	4	3	2
202	t0	CONTROL	first	unipv	Male	22	Italian	Medicine and Surgery (In Italian)	4	Yes	with family	A couple of days a week	Sufficient	Yes, regular	2-5	Yes	No	None in particular	Unsatisfactory	Vague idea	No	Yes	No	None of the previous	NA	Yes	Yes	Enough	Much	Social relations	Yes	0	2	3	1	2	2	1	2	2	1	3	3	2	4	2	4	4	3
204	t0	TREATED	first	unipv	Male	24	Italian	Medicine and Surgery (In Italian)	4	Yes	with partner	No	Comfortable	Yes, but irregular	0-1	Yes	No	None in particular	Unsatisfactory	Vague idea	Yes	Yes	No	None of the previous	Caffè/Thè	Yes	Yes	Much	Little or nothing	No effect negatively	Yes	1	0	4	0	0	4	1	1	1	0	5	5	3	5	4	4	4	4
206	t0	TREATED	first	unipv	Female	23	Italian	Medicine and Surgery (In Italian)	5	Yes	with family	No	More than comfortable	Little or nothing	0-1	No	No	None in particular	I prefer to not answer	Vague idea	No	Yes	Yes	Sigarette	Caffè/Thè	Yes	Yes	Enough	Enough	A combination	Yes	3	4	4	3	2	3	2	2	2	3	2	2	2	2	1	1	4	2
207	t0	CONTROL	first	unipv	Female	26	Italian	Medicine and Surgery (In Italian)	6	No, there is problem	with family	No	Scarce	Little or nothing	2-5	No	No	Vegetarian or Vegan	Satisfactory	Clear idea	Yes	Yes	Yes	None of the previous	NA	Yes	Yes	Much	Enough	A combination	Yes	3	3	4	3	3	4	3	3	4	3	2	2	1	4	1	2	3	2
209	t0	TREATED	first	unipv	Male	24	Italian	Medicine and Surgery (In Italian)	6	Yes	with family	No	Comfortable	Yes, regular	>5	No	No	None in particular	Satisfactory	Vague idea	Yes	No	No	None of the previous	NA	Yes	Yes	Much	Little or nothing	Other	No	3	2	4	2	3	2	2	2	4	2	1	2	3	2	2	3	4	2
210	t0	CONTROL	first	unipv	Female	22	Italian	Medicine and Surgery (In Italian)	4	No, there is problem	with family	No	Comfortable	Little or nothing	>5	No	No	Other	Unsatisfactory	Clear idea	No	No	Yes	A combination	Supplements	Yes	Yes	Much	Enough	A combination	Yes	2	4	4	3	3	4	3	3	2	4	3	2	2	3	1	1	2	1
211	t0	TREATED	first	unipv	Female	19	Italian	Medicine and Surgery (In Italian)	1	Yes	with family	No	Comfortable	Yes, regular	>5	Yes	No	None in particular	Unsatisfactory	Vague idea	Yes	Yes	No	None of the previous	NA	Yes	Yes	Much	Much	Social relations	Yes	1	3	3	2	3	3	2	2	3	2	3	2	3	2	2	3	4	3
212	t0	TREATED	first	unipv	Female	20	Italian	Medicine and Surgery (In Italian)	1	Yes	with family	No	Sufficient	Yes, regular	2-5	No	No	Other	Unsatisfactory	Vague idea	Yes	No	No	None of the previous	Caffè/Thè	No	Yes	Enough	Enough	A combination	Yes	1	1	2	1	1	3	1	1	2	0	4	4	2	3	4	4	4	4
214	t0	TREATED	first	unipv	Female	22	Italian	Medicine and Surgery (In Italian)	4	Yes	with family	No	Comfortable	Yes, but irregular	2-5	Yes	Yes	None in particular	Unsatisfactory	Vague idea	No	Yes	No	None of the previous	Caffè/Thè	Yes	Yes	Enough	Enough	A combination	Yes	1	2	3	2	3	3	2	1	4	1	3	3	3	3	3	3	4	3
215	t0	TREATED	first	unipv	Male	23	Italian	Medicine and Surgery (In Italian)	4	No, there is no problem	Shared apartment	No	Comfortable	Little or nothing	0-1	Yes	Yes	None in particular	Unsatisfactory	Vague idea	Yes	No	No	A combination	Caffè/Thè	Yes	Yes	Enough	Enough	Social relations	Yes	2	3	4	3	3	3	2	2	3	2	3	3	2	3	3	4	2	2
216	t0	TREATED	first	unipv	Female	23	Italian	Medicine and Surgery (In Italian)	5	No, there is problem	with family	No	More than comfortable	Little or nothing	0-1	No	No	Nutritionist	I prefer to not answer	Clear idea	Yes	Yes	No	None of the previous	NA	Yes	Yes	Much	Much	A combination	Yes	3	3	3	2	2	4	3	3	3	2	3	2	3	4	2	3	3	3
217	t0	CONTROL	first	unipv	Female	24	Italian	Medicine and Surgery (In Italian)	5	Yes	with family	A couple of days a week	Comfortable	Little or nothing	2-5	Yes	Yes	None in particular	Unsatisfactory	Vague idea	No	Yes	No	None of the previous	NA	Yes	No	Enough	Enough	Social relations	Yes	2	3	3	2	3	3	3	3	2	2	3	4	3	4	3	3	4	3
218	t0	CONTROL	first	unipr	Female	28	Italian	Medicine and Surgery (In Italian)	Supplementary year/s	No, there is no problem	with partner	Every day (Part-time)	Comfortable	Little or nothing	2-5	Yes	Yes	None in particular	Satisfactory	Clear idea	Yes	Yes	Yes	None of the previous	NA	Yes	No	Much	Enough	Other	Yes	0	2	4	2	2	4	2	2	2	1	3	3	2	4	2	3	3	2
219	t0	TREATED	first	unipv	Female	29	Italian	Medicine and Surgery (In Italian)	Supplementary year/s	No, there is problem	with family	No	Comfortable	Little or nothing	0-1	No	Yes	None in particular	I prefer to not answer	Vague idea	No	Yes	No	None of the previous	NA	Yes	Yes	Much	Enough	A combination	Yes	2	3	4	2	3	4	2	3	2	3	3	2	3	4	3	3	3	3
220	t0	CONTROL	first	unipv	Male	19	Italian	Medicine and Surgery (In Italian)	1	Yes	with family	No	Comfortable	Yes, regular	>5	No	No	None in particular	Satisfactory	Clear idea	Yes	No	No	None of the previous	A combination	Yes	No	Much	Enough	No effect negatively	Yes	4	1	4	1	1	1	1	2	2	1	5	5	2	5	3	4	3	4
221	t0	CONTROL	first	unipv	Female	24	Italian	Medicine and Surgery (In English)	5	Yes	with family	No	More than comfortable	Yes, but irregular	0-1	No	No	Other	Unsatisfactory	Vague idea	Yes	Yes	No	None of the previous	Caffè/Thè	Yes	Yes	Enough	Enough	Social relations	Yes	3	2	2	2	2	3	2	2	2	2	3	2	3	3	2	3	3	2
222	t0	CONTROL	first	unipv	Male	23	Italian	Medicine and Surgery (In Italian)	5	No, there is problem	with family	No	Sufficient	Little or nothing	0-1	No	No	None in particular	Unsatisfactory	I did not know	No	No	No	None of the previous	NA	Yes	Yes	Much	Much	A combination	Yes	4	4	3	3	4	3	3	3	4	3	1	2	1	4	4	2	4	1
227	t0	CONTROL	first	unipr	Female	27	Italian	Medicine and Surgery (In Italian)	Supplementary year/s	No, there is problem	with family	No	Sufficient	Little or nothing	2-5	No	Yes	Other	I prefer to not answer	Vague idea	Yes	Yes	No	None of the previous	Caffè/Thè	Yes	Yes	Much	Enough	A combination	Yes	4	3	4	3	1	4	2	4	4	4	3	2	3	4	1	2	4	3
228	t0	TREATED	first	unipr	Male	24	Italian	Medicine and Surgery (In Italian)	4	Yes	with family	No	Sufficient	Yes, but irregular	2-5	Yes	No	None in particular	Unsatisfactory	Vague idea	No	Yes	No	None of the previous	A combination	No	No	Much	Much	A combination	Yes	2	3	3	2	3	4	3	3	2	1	2	1	3	2	1	2	3	2
230	t0	CONTROL	first	unipv	Female	27	Italian	Medicine and Surgery (In Italian)	3	No, there is problem	with partner	No	Comfortable	Yes, regular	>5	Yes	No	None in particular	Satisfactory	Vague idea	No	Yes	No	None of the previous	NA	Yes	No	Much	Little or nothing	Social relations	No	2	1	2	2	2	3	2	2	2	1	3	3	3	4	2	3	3	3
234	t0	TREATED	first	unipv	Male	23	Italian	Medicine and Surgery (In Italian)	4	Yes	with family	No	Comfortable	Yes, but irregular	0-1	No	No	None in particular	Unsatisfactory	Vague idea	No	Yes	No	None of the previous	Caffè/Thè	Yes	Yes	Much	Much	A combination	Yes	3	3	3	3	3	2	3	2	3	2	2	2	3	3	2	3	3	2
237	t0	CONTROL	first	unipv	Male	20	Italian	Medicine and Surgery (In Italian)	1	Yes	with family	No	Comfortable	Yes, but irregular	>5	No	No	None in particular	I prefer to not answer	Vague idea	No	Yes	No	None of the previous	NA	Yes	No	Enough	Enough	A combination	Yes	2	3	3	3	3	4	2	2	3	3	3	4	3	4	1	3	3	3
238	t0	TREATED	first	unipv	Female	26	Italian	Medicine and Surgery (In Italian)	Supplementary year/s	No, there is no problem	with partner	No	Comfortable	Yes, regular	0-1	No	No	None in particular	Satisfactory	Clear idea	Yes	Yes	Yes	None of the previous	A combination	Yes	No	Enough	Enough	A combination	No	2	3	4	2	2	4	2	2	1	3	4	3	3	4	3	4	3	3
239	t0	TREATED	first	unipv	Female	27	Italian	Medicine and Surgery (In Italian)	Supplementary year/s	No, there is problem	with family	No	Sufficient	Little or nothing	0-1	No	Yes	None in particular	Unsatisfactory	Vague idea	No	No	No	Sigarette	A combination	Yes	Yes	Much	Enough	A combination	Yes	4	4	4	3	3	4	4	4	3	4	1	2	2	3	2	1	1	1
240	t0	TREATED	first	unipv	Female	23	Italian	Medicine and Surgery (In Italian)	5	Yes	with family	No	More than comfortable	Yes, regular	2-5	Yes	Yes	None in particular	Satisfactory	Vague idea	Yes	Yes	No	None of the previous	Caffè/Thè	Yes	Yes	Much	Much	Social relations	Yes	3	3	4	1	3	4	1	1	4	1	2	4	1	5	1	3	5	3
241	t0	TREATED	first	unipv	Male	22	Italian	Medicine and Surgery (In Italian)	5	Yes	Shared apartment	No	Comfortable	Little or nothing	2-5	Yes	No	None in particular	Satisfactory	Vague idea	No	Yes	No	Sigarette	Caffè/Thè	Yes	Yes	Much	Enough	Social relations	Yes	1	0	2	1	1	2	1	1	1	1	4	3	3	5	4	4	4	4
242	t0	TREATED	first	unipv	Female	22	Italian	Medicine and Surgery (In Italian)	4	Yes	Shared apartment	No	More than comfortable	Yes, regular	0-1	Yes	No	None in particular	Satisfactory	Vague idea	No	No	No	A combination	NA	Yes	No	Enough	Enough	A combination	Yes	2	1	3	1	2	2	1	1	2	1	4	4	2	4	3	4	4	4
243	t0	TREATED	first	unipv	Female	20	Italian	Medicine and Surgery (In Italian)	1	Yes	Alone	No	Scarce	Yes, but irregular	2-5	Yes	Yes	None in particular	Satisfactory	Vague idea	No	Yes	No	None of the previous	NA	Yes	Yes	Enough	Enough	A combination	Yes	1	1	2	1	1	2	1	1	2	1	3	3	3	4	3	4	4	4
244	t0	TREATED	first	unipv	Female	24	Italian	Medicine and Surgery (In Italian)	5	Yes	Shared apartment	No	Sufficient	Little or nothing	2-5	No	No	Vegetarian or Vegan	Satisfactory	Clear idea	Yes	No	No	None of the previous	Caffè/Thè	Yes	Yes	Much	Enough	A combination	Yes	2	2	3	2	2	3	1	3	2	2	3	3	2	4	2	3	3	3
248	t0	CONTROL	first	unipv	Female	23	Italian	Medicine and Surgery (In Italian)	5	No, there is problem	with family	No	More than comfortable	Little or nothing	0-1	Yes	No	None in particular	I prefer to not answer	Vague idea	No	No	No	None of the previous	NA	Yes	Yes	Much	Enough	A combination	Yes	2	3	3	2	2	4	3	2	3	3	2	3	1	4	2	2	3	1
249	t0	CONTROL	first	unimi	Female	23	Italian	Medicine and Surgery (In Italian)	4	Yes	with family	No	Sufficient	Yes, but irregular	0-1	Yes	Yes	None in particular	Unsatisfactory	Vague idea	No	Yes	No	None of the previous	NA	Yes	Yes	Enough	Enough	Social relations	No	1	3	2	2	1	3	2	2	3	1	3	2	3	3	4	4	4	2
251	t0	CONTROL	first	unipv	Female	20	Italian	Medicine and Surgery (In Italian)	1	Yes	with family	No	More than comfortable	Little or nothing	0-1	No	Yes	None in particular	Unsatisfactory	Vague idea	No	Yes	No	None of the previous	Caffè/Thè	Yes	Yes	Enough	Enough	A combination	Yes	2	1	3	2	2	4	3	2	2	1	2	3	2	3	1	4	4	3
252	t0	CONTROL	first	unipv	Female	20	Italian	Medicine and Surgery (In English)	1	Yes	with family	No	Comfortable	Yes, regular	>5	No	Yes	None in particular	Unsatisfactory	Clear idea	Yes	Yes	No	None of the previous	Caffè/Thè	No	Yes	Much	Much	Social relations	Yes	3	3	3	2	2	3	3	2	2	3	3	2	2	2	3	2	3	3
253	t0	CONTROL	first	unipv	Female	21	Italian	Medicine and Surgery (In Italian)	1	Yes	with family	No	Comfortable	Little or nothing	2-5	Yes	Yes	None in particular	Unsatisfactory	Vague idea	No	No	No	Sigarette	A combination	Yes	Yes	Enough	Enough	A combination	Yes	0	2	2	2	2	3	1	1	1	1	4	3	4	4	2	4	4	3
254	t0	TREATED	first	unipv	Female	21	Italian	Medicine and Surgery (In English)	3	Yes	with family	No	More than comfortable	Little or nothing	>5	No	No	Other	I prefer to not answer	Vague idea	No	Yes	No	None of the previous	NA	Yes	Yes	Enough	Enough	A combination	Yes	1	1	3	0	0	2	1	0	3	0	4	1	4	1	4	4	4	5
255	t0	CONTROL	first	unipv	Female	20	Italian	Medicine and Surgery (In English)	1	Yes	with family	No	Sufficient	Little or nothing	2-5	No	No	None in particular	Unsatisfactory	Vague idea	No	No	No	None of the previous	Caffè/Thè	Yes	No	Much	Enough	A combination	Yes	2	3	4	3	2	4	1	2	3	3	2	4	1	4	2	3	2	3
256	t0	TREATED	first	unipv	Female	20	Italian	Medicine and Surgery (In English)	1	Yes	with family	No	Comfortable	Yes, but irregular	2-5	Yes	Yes	None in particular	I prefer to not answer	Vague idea	No	Yes	No	None of the previous	Caffè/Thè	No	No	Enough	Enough	Other	Yes	2	2	3	2	2	2	2	2	3	2	3	3	4	4	3	3	3	3
257	t0	TREATED	first	unipv	Female	24	Italian	Medicine and Surgery (In English)	6	Yes	with family	No	Comfortable	Yes, regular	2-5	No	No	None in particular	Satisfactory	Clear idea	No	Yes	No	None of the previous	A combination	Yes	No	Much	Enough	Social relations	Yes	0	0	2	1	1	2	1	1	0	0	4	4	4	4	5	5	5	4
258	t0	CONTROL	first	unipv	Female	20	Italian	Medicine and Surgery (In Italian)	1	Yes	with family	No	Sufficient	Little or nothing	0-1	Yes	Yes	None in particular	I prefer to not answer	Vague idea	No	Yes	No	None of the previous	Supplements	Yes	Yes	Much	Enough	A combination	Yes	1	3	3	2	3	4	2	2	3	3	2	2	3	4	1	3	3	2
259	t0	CONTROL	first	unipv	Female	19	Italian	Medicine and Surgery (In Italian)	1	Yes	Alone	No	Sufficient	Little or nothing	0-1	No	Yes	Nutritionist	Unsatisfactory	Vague idea	No	No	No	None of the previous	Caffè/Thè	Yes	Yes	Enough	Enough	A combination	Yes	2	3	3	3	3	3	1	4	3	2	1	3	1	4	3	3	5	1
260	t0	CONTROL	first	unipv	Female	25	Italian	Medicine and Surgery (In Italian)	6	Yes	with family	No	Comfortable	Little or nothing	>5	No	Yes	None in particular	Unsatisfactory	Vague idea	No	Yes	No	None of the previous	NA	Yes	No	Much	Much	A combination	No	2	1	3	1	2	3	2	2	3	1	2	2	2	4	2	3	4	4
261	t0	TREATED	first	unipv	Female	24	Italian	Medicine and Surgery (In Italian)	6	Yes	Shared apartment	No	Comfortable	Yes, but irregular	0-1	Yes	No	None in particular	Unsatisfactory	Vague idea	No	Yes	No	None of the previous	NA	Yes	Yes	Much	Much	Social relations	Yes	2	2	1	1	2	2	2	2	2	2	2	3	4	4	4	4	3	3
263	t0	TREATED	first	unipv	Female	24	Italian	Medicine and Surgery (In Italian)	6	Yes	College	No	Sufficient	Yes, but irregular	0-1	Yes	Yes	Nutritionist	Unsatisfactory	Vague idea	No	Yes	No	None of the previous	A combination	Yes	Yes	Much	Enough	Social relations	Yes	1	1	3	2	1	3	2	2	2	3	4	4	3	4	3	4	3	3
266	t0	CONTROL	first	unimi_st	Female	27	Italian	Medicine and Surgery (In Italian)	1	Yes	with partner	A couple of days a week	Scarce	Little or nothing	>5	No	No	None in particular	I prefer to not answer	Vague idea	No	No	No	None of the previous	A combination	Yes	Yes	Enough	Enough	A combination	Yes	2	3	4	2	3	4	2	2	2	2	3	3	2	2	1	3	3	2
267	t0	CONTROL	first	unimi_st	Female	20	Italian	Medicine and Surgery (In Italian)	1	Yes	with family	No	Sufficient	Little or nothing	0-1	No	Yes	Nutritionist	Unsatisfactory	Vague idea	No	Yes	No	None of the previous	Caffè/Thè	Yes	No	Much	Enough	Social relations	Yes	3	2	4	2	3	3	3	2	2	1	3	3	2	3	2	3	3	1
270	t0	TREATED	first	unimi_st	Male	21	Italian	Medicine and Surgery (In Italian)	1	Yes	with family	No	More than comfortable	Yes, but irregular	>5	Yes	No	None in particular	I prefer to not answer	Clear idea	Yes	Yes	No	Alcol	Caffè/Thè	Yes	Yes	Enough	Much	A combination	Yes	3	2	3	2	1	3	2	2	2	2	3	2	2	4	3	4	3	3
276	t0	TREATED	first	unipv	Male	22	Italian	Medicine and Surgery (In Italian)	4	Yes	Alone	Every day (Part-time)	Sufficient	Little or nothing	0-1	Yes	No	None in particular	Satisfactory	Vague idea	Yes	Yes	No	None of the previous	NA	Yes	Yes	Much	Enough	A combination	Yes	2	1	3	1	2	2	3	3	2	1	4	2	3	2	2	4	2	3
279	t0	TREATED	first	unipv	Female	21	Italian	Medicine and Surgery (In Italian)	2	Yes	with family	No	Comfortable	Yes, but irregular	0-1	No	Yes	None in particular	Satisfactory	Clear idea	Yes	No	No	Alcol	Caffè/Thè	Yes	Yes	Enough	Much	Social relations	Yes	4	3	4	2	2	3	2	3	4	3	4	5	3	5	4	4	3	3
281	t0	TREATED	first	unimi_st	Female	19	Italian	Medicine and Surgery (In Italian)	1	Yes	with family	No	More than comfortable	Yes, but irregular	>5	Yes	No	None in particular	Satisfactory	Vague idea	No	Yes	No	None of the previous	Caffè/Thè	Yes	No	Enough	Enough	A combination	Yes	3	3	3	2	2	4	3	2	3	2	2	3	2	4	1	3	4	2
282	t0	CONTROL	first	unipv	Female	24	Italian	Medicine and Surgery (In Italian)	6	Yes	with family	No	Comfortable	Yes, but irregular	2-5	Yes	Yes	None in particular	Satisfactory	Vague idea	No	Yes	Yes	None of the previous	Caffè/Thè	Yes	No	Enough	Enough	Social relations	Yes	0	0	1	1	2	2	2	2	1	0	5	4	4	4	4	4	5	5
284	t0	TREATED	first	unipv	Female	19	Italian	Medicine and Surgery (In Italian)	1	Yes	with family	No	Comfortable	Yes, but irregular	0-1	No	No	None in particular	Satisfactory	Vague idea	No	No	No	A combination	Caffè/Thè	Yes	No	Much	Much	Social relations	Yes	2	4	4	1	2	4	2	2	4	3	3	3	3	5	3	4	4	3
286	t0	CONTROL	first	unimi_st	Female	20	Italian	Medicine and Surgery (In Italian)	1	Yes	with family	No	Comfortable	Yes, but irregular	>5	Yes	Yes	None in particular	I prefer to not answer	Vague idea	No	Yes	No	None of the previous	Caffè/Thè	Yes	No	Enough	Enough	Social relations	Yes	2	2	2	1	1	3	2	2	1	1	3	3	3	3	3	4	4	3
287	t0	TREATED	first	unimi_st	Male	20	Italian	Medicine and Surgery (In Italian)	1	Yes	with family	No	Sufficient	Yes, regular	>5	Yes	Yes	None in particular	Unsatisfactory	Vague idea	Yes	Yes	No	None of the previous	NA	Yes	No	Enough	Enough	Social relations	Yes	0	2	2	0	0	3	2	2	2	0	4	3	3	4	3	4	4	3
288	t0	CONTROL	first	unimi_st	Female	21	Italian	Medicine and Surgery (In Italian)	1	Yes	with family	No	Comfortable	Yes, but irregular	>5	Yes	Yes	Allergies /intolerances	Unsatisfactory	Clear idea	Yes	Yes	No	None of the previous	NA	Yes	No	Much	Little or nothing	Social relations	Yes	3	2	3	2	2	2	2	2	2	2	4	4	3	5	3	3	3	5
289	t0	CONTROL	first	unimi_st	Female	22	Italian	Medicine and Surgery (In Italian)	1	No, there is no problem	with family	A couple of days a week	Sufficient	Little or nothing	2-5	No	No	None in particular	Satisfactory	Vague idea	No	Yes	No	None of the previous	A combination	Yes	Yes	Enough	Enough	A combination	Yes	2	3	4	3	2	4	3	2	3	1	3	2	2	1	1	3	3	2
293	t0	CONTROL	first	unirma_verg	Female	21	Italian	Medicine and Surgery (In Italian)	1	No, there is problem	with family	No	Sufficient	Little or nothing	0-1	Yes	Yes	Vegetarian or Vegan	Satisfactory	Vague idea	Yes	No	No	None of the previous	A combination	Yes	Yes	Enough	Much	A combination	Yes	2	3	4	2	3	3	1	2	3	2	2	3	1	5	2	3	2	1
296	t0	TREATED	first	unimi_st	Female	22	Italian	Medicine and Surgery (In Italian)	4	Yes	with family	A couple of days a week	More than comfortable	Little or nothing	0-1	No	Yes	None in particular	I prefer to not answer	Vague idea	No	Yes	No	None of the previous	NA	Yes	No	Much	Enough	Social relations	Yes	2	1	3	2	2	1	2	2	3	1	4	4	2	4	3	3	4	3
297	t0	CONTROL	first	unipv	Male	22	Italian	Medicine and Surgery (In Italian)	3	No, there is problem	Alone	No	More than comfortable	Little or nothing	>5	Yes	No	None in particular	Satisfactory	Vague idea	No	Yes	No	None of the previous	A combination	Yes	No	Enough	Enough	A combination	Yes	1	4	1	2	2	3	1	3	0	3	4	3	4	5	2	3	5	2
298	t0	CONTROL	first	unimi_st	Female	19	Italian	Medicine and Surgery (In Italian)	1	No, there is no problem	with family	No	Sufficient	Little or nothing	>5	No	No	None in particular	Unsatisfactory	Vague idea	No	Yes	No	None of the previous	Caffè/Thè	Yes	No	Enough	Much	A combination	Yes	2	4	3	4	4	3	3	3	2	3	3	2	3	3	2	2	3	1
299	t0	CONTROL	first	unimi_st	Female	19	Italian	Medicine and Surgery (In Italian)	1	Yes	with family	No	Comfortable	Yes, regular	2-5	Yes	Yes	None in particular	I prefer to not answer	Vague idea	Yes	Yes	No	None of the previous	Caffè/Thè	Yes	Yes	Much	Enough	Social relations	Yes	1	1	3	1	1	2	1	1	2	1	4	4	3	3	3	4	4	4
300	t0	TREATED	first	unipv	Female	22	Italian	Medicine and Surgery (In Italian)	3	Yes	with family	No	Comfortable	Yes, regular	0-1	Yes	No	Allergies /intolerances	Unsatisfactory	Vague idea	No	No	Yes	None of the previous	NA	Yes	Yes	Enough	Enough	A combination	Yes	2	3	2	2	2	3	2	2	3	3	3	3	2	4	3	3	3	3
301	t0	TREATED	first	unipv	Male	19	Italian	Medicine and Surgery (In Italian)	1	Yes	with family	No	Sufficient	Yes, but irregular	>5	Yes	No	None in particular	Satisfactory	Vague idea	No	Yes	No	Sigarette	Caffè/Thè	Yes	Yes	Enough	Much	A combination	Yes	2	2	3	1	2	3	1	1	4	2	4	3	4	4	3	4	4	3
303	t0	TREATED	first	unipv	Female	22	Italian	Medicine and Surgery (In Italian)	5	Yes	with family	No	Sufficient	Little or nothing	0-1	No	Yes	None in particular	Unsatisfactory	Vague idea	No	Yes	No	None of the previous	NA	Yes	Yes	Enough	Enough	Social relations	Yes	2	3	3	2	2	3	3	2	3	2	2	4	3	4	3	3	3	3
307	t0	TREATED	first	unimi_st	Male	20	Italian	Medicine and Surgery (In Italian)	1	Yes	with family	Every day (Part-time)	More than comfortable	Yes, regular	0-1	Yes	Yes	None in particular	Satisfactory	Vague idea	No	Yes	No	None of the previous	Caffè/Thè	Yes	No	Little or nothing	Little or nothing	Other	No	0	1	2	1	1	2	2	0	2	0	5	4	5	4	4	4	5	5
308	t0	CONTROL	first	unimi_st	Male	19	Italian	Medicine and Surgery (In Italian)	1	Yes	with family	No	Sufficient	Little or nothing	2-5	No	No	None in particular	Unsatisfactory	Clear idea	Yes	Yes	No	None of the previous	A combination	Yes	No	Enough	Enough	A combination	Yes	1	2	3	2	2	3	3	2	3	2	4	3	3	3	2	3	2	3
309	t0	CONTROL	first	unipv	Female	22	Italian	Medicine and Surgery (In Italian)	4	Yes	with family	No	Comfortable	Little or nothing	>5	No	No	None in particular	Satisfactory	Vague idea	Yes	Yes	No	None of the previous	Caffè/Thè	Yes	Yes	Much	Enough	A combination	Yes	2	3	4	3	3	4	2	3	4	4	1	3	2	3	1	1	2	3
310	t0	TREATED	first	unipv	Female	19	Italian	Medicine and Surgery (In Italian)	1	Yes	with family	No	Sufficient	Yes, but irregular	>5	Yes	No	Vegetarian or Vegan	Unsatisfactory	Clear idea	Yes	No	Yes	Psychoactive drugs	NA	Yes	Yes	Enough	Much	A combination	Yes	4	3	2	3	3	3	2	3	3	4	3	2	3	2	2	4	2	3
312	t0	TREATED	first	unipv	Female	20	Italian	Medicine and Surgery (In English)	1	Yes	with family	No	More than comfortable	Yes, but irregular	0-1	No	No	None in particular	Unsatisfactory	Vague idea	Yes	Yes	No	None of the previous	Caffè/Thè	Yes	No	Enough	Enough	Social relations	Yes	0	2	2	2	2	3	3	2	1	1	3	3	4	3	4	4	4	3
313	t0	TREATED	first	unipv	Male	22	Italian	Medicine and Surgery (In Italian)	4	Yes	with family	No	More than comfortable	Little or nothing	>5	Yes	Yes	None in particular	Satisfactory	Vague idea	No	Yes	No	None of the previous	NA	Yes	Yes	Enough	Enough	Social relations	Yes	2	2	3	2	3	3	1	2	2	1	4	4	3	4	3	3	4	3
314	t0	TREATED	first	unimi_st	Female	19	Italian	Medicine and Surgery (In Italian)	1	No, there is no problem	with family	No	Comfortable	Yes, but irregular	2-5	Yes	No	None in particular	Unsatisfactory	Vague idea	Yes	Yes	No	None of the previous	Caffè/Thè	Yes	Yes	Much	Enough	A combination	Yes	2	1	3	2	2	2	2	3	1	1	3	3	3	3	3	3	4	2
315	t0	CONTROL	first	unipv	Female	20	Italian	Medicine and Surgery (In Italian)	2	Yes	College	No	Comfortable	Yes, regular	>5	No	No	None in particular	Unsatisfactory	Vague idea	No	No	No	None of the previous	A combination	Yes	Yes	Much	Much	A combination	Yes	3	4	4	2	3	3	4	4	3	3	3	2	2	5	3	4	4	2
317	t0	TREATED	first	unimi_st	Female	19	Italian	Medicine and Surgery (In Italian)	1	No, there is no problem	with family	No	Comfortable	Little or nothing	2-5	No	No	None in particular	Satisfactory	Vague idea	No	No	No	None of the previous	Caffè/Thè	Yes	No	Much	Much	A combination	Yes	1	3	3	2	1	2	2	2	4	1	3	1	4	4	3	4	3	4
319	t0	CONTROL	first	unipv	Female	21	Italian	Medicine and Surgery (In Italian)	1	Yes	with family	No	Comfortable	Yes, but irregular	2-5	No	Yes	Vegetarian or Vegan	Satisfactory	Clear idea	Yes	No	No	None of the previous	Caffè/Thè	Yes	Yes	Much	Enough	Social relations	Yes	2	3	4	2	2	4	2	3	2	3	2	4	2	4	3	3	3	2
320	t0	CONTROL	first	unipv	Female	22	Other	Medicine and Surgery (In Italian)	3	Yes	with family	A couple of days a week	Sufficient	Little or nothing	>5	No	Yes	None in particular	Satisfactory	Vague idea	No	Yes	No	None of the previous	Caffè/Thè	Yes	Yes	Much	Much	A combination	Yes	4	3	3	2	2	4	2	2	4	2	4	3	3	4	3	2	4	3
321	t0	CONTROL	first	unipv	Male	26	Italian	Medicine and Surgery (In Italian)	3	No, there is no problem	with family	No	Comfortable	Yes, but irregular	>5	Yes	No	None in particular	Satisfactory	Vague idea	Yes	No	No	None of the previous	Caffè/Thè	Yes	Yes	Enough	Much	Study	Yes	2	3	3	3	2	2	3	2	1	1	2	3	3	4	2	3	2	1
323	t0	CONTROL	first	unipv	Female	23	Italian	Medicine and Surgery (In English)	4	Yes	Shared apartment	A couple of days a week	Sufficient	Yes, but irregular	>5	Yes	Yes	None in particular	Unsatisfactory	Vague idea	No	Yes	No	None of the previous	Caffè/Thè	Yes	Yes	Much	Much	A combination	Yes	3	3	3	3	3	3	3	2	4	2	2	3	2	2	3	3	3	3
324	t0	CONTROL	first	unife	Female	20	Italian	Medicine and Surgery (In Italian)	1	Yes	with family	No	Scarce	Yes, but irregular	0-1	No	No	Other	Satisfactory	Vague idea	Yes	Yes	No	None of the previous	Caffè/Thè	Yes	Yes	Enough	Much	Social relations	Yes	2	3	4	2	1	2	1	1	4	3	4	4	3	3	3	5	5	4
325	t0	CONTROL	first	unimi_st	Male	23	Italian	Medicine and Surgery (In Italian)	1	Yes	with family	No	Comfortable	Yes, but irregular	>5	No	No	Nutritionist	Unsatisfactory	Vague idea	No	Yes	Yes	Psychoactive drugs	Caffè/Thè	Yes	Yes	Much	Enough	A combination	Yes	1	2	2	1	2	2	2	2	2	2	3	4	3	4	3	3	4	3
328	t0	CONTROL	first	unipv	Male	31	Italian	Medicine and Surgery (In Italian)	Supplementary year/s	No, there is problem	with family	No	Sufficient	Little or nothing	0-1	Yes	No	None in particular	Unsatisfactory	Vague idea	No	Yes	Yes	None of the previous	NA	Yes	No	Much	Enough	A combination	Yes	1	2	4	2	2	2	2	2	2	1	3	3	1	2	3	3	4	2
329	t0	CONTROL	first	unipv	Female	22	Italian	Medicine and Surgery (In Italian)	3	Yes	with family	No	Comfortable	Yes, but irregular	>5	No	No	None in particular	Unsatisfactory	Vague idea	No	Yes	No	None of the previous	NA	Yes	Yes	Enough	Enough	A combination	Yes	3	2	2	2	2	0	2	2	1	2	3	2	3	4	3	4	2	4
330	t0	CONTROL	first	unipv	Female	24	Italian	Medicine and Surgery (In Italian)	5	No, there is problem	Shared apartment	No	Sufficient	Yes, but irregular	>5	No	Yes	Nutritionist	I prefer to not answer	Vague idea	Yes	Yes	No	None of the previous	Caffè/Thè	Yes	No	Enough	Enough	A combination	Yes	1	0	3	2	3	3	1	3	2	0	4	3	2	4	2	3	4	1
331	t0	TREATED	first	unimi_st	Female	19	Italian	Medicine and Surgery (In Italian)	1	Yes	with family	No	Comfortable	Little or nothing	2-5	No	No	None in particular	Satisfactory	Vague idea	No	Yes	No	None of the previous	A combination	Yes	No	Enough	Enough	A combination	Yes	1	1	3	1	2	4	1	1	2	0	4	3	2	5	3	4	4	3
335	t0	CONTROL	first	unipv	Male	24	Other	Medicine and Surgery (In English)	6	Yes	Prevalentemente in Erasmus	A couple of days a week	Comfortable	Yes, but irregular	2-5	No	No	Other	Unsatisfactory	Clear idea	Yes	Yes	Yes	None of the previous	Caffè/Thè	Yes	Yes	Enough	Enough	A combination	Yes	1	2	3	2	2	3	1	1	1	2	2	3	4	4	3	3	4	3
337	t0	CONTROL	first	unimi_st	Female	19	Italian	Medicine and Surgery (In Italian)	1	Yes	with family	No	Comfortable	Little or nothing	2-5	No	Yes	None in particular	Satisfactory	Clear idea	Yes	Yes	No	None of the previous	Caffè/Thè	Yes	Yes	Much	Enough	A combination	Yes	1	4	4	2	2	4	2	3	2	3	3	3	3	3	2	3	3	3
339	t0	TREATED	first	unipv	Male	23	Italian	Medicine and Surgery (In Italian)	5	Yes	with family	No	Comfortable	Little or nothing	>5	No	No	None in particular	Unsatisfactory	I did not know	No	Yes	No	Alcol	NA	Yes	Yes	Much	Enough	Social relations	Yes	0	1	4	1	2	4	1	2	2	3	2	4	2	3	3	4	4	4
340	t0	CONTROL	first	unipv	Female	20	Italian	Medicine and Surgery (In Italian)	3	No, there is problem	with family	No	Comfortable	Little or nothing	>5	No	Yes	None in particular	I prefer to not answer	Vague idea	No	No	No	None of the previous	NA	Yes	Yes	Enough	Enough	A combination	Yes	2	3	4	2	3	4	3	2	3	3	2	3	2	4	1	3	2	2
341	t0	CONTROL	first	unipv	Female	21	Italian	Medicine and Surgery (In Italian)	3	Yes	with family	No	Sufficient	Little or nothing	0-1	No	Yes	None in particular	I prefer to not answer	Vague idea	No	Yes	No	None of the previous	NA	Yes	Yes	Much	Enough	A combination	Yes	2	3	3	2	3	3	2	2	2	2	3	2	4	4	3	3	4	3
342	t0	CONTROL	first	unipv	Female	20	Italian	Medicine and Surgery (In Italian)	2	Yes	with family	No	Comfortable	Little or nothing	0-1	No	No	None in particular	Satisfactory	Vague idea	No	Yes	No	None of the previous	A combination	Yes	Yes	Much	Enough	A combination	Yes	3	2	3	2	3	4	2	3	4	1	3	4	2	5	3	2	3	3
343	t0	CONTROL	first	unipv	Female	19	Italian	Medicine and Surgery (In Italian)	1	Yes	College	No	Comfortable	Yes, but irregular	2-5	No	Yes	None in particular	I prefer to not answer	Vague idea	No	Yes	No	None of the previous	A combination	Yes	No	Enough	Enough	A combination	Yes	2	3	4	4	2	3	2	2	3	1	4	3	4	5	3	3	3	2
347	t0	CONTROL	first	unipv	Female	29	Italian	Medicine and Surgery (In Italian)	3	No, there is problem	with partner	No	Comfortable	Yes, but irregular	0-1	No	No	None in particular	I prefer to not answer	Vague idea	No	No	Yes	Psychoactive drugs	NA	Yes	No	Enough	Little or nothing	Other	No	1	4	3	4	3	1	3	3	2	4	1	3	2	5	3	3	4	2
348	t0	TREATED	first	unipv	Female	24	Italian	Medicine and Surgery (In Italian)	5	No, there is problem	Shared apartment	No	More than comfortable	Yes, regular	>5	No	No	Vegetarian or Vegan	Satisfactory	Clear idea	Yes	Yes	No	None of the previous	Caffè/Thè	Yes	Yes	Much	Enough	A combination	Yes	2	4	3	3	3	3	2	4	3	3	1	2	2	3	1	3	3	3
349	t0	CONTROL	first	unipv	Female	19	Italian	Medicine and Surgery (In Italian)	1	Yes	with family	No	Sufficient	Yes, regular	>5	No	Yes	None in particular	Satisfactory	Clear idea	Yes	No	No	None of the previous	NA	Yes	No	Enough	Enough	A combination	Yes	2	1	3	2	1	2	2	2	3	1	4	4	3	4	2	3	4	3
354	t0	CONTROL	first	unipv	Female	23	Italian	Medicine and Surgery (In Italian)	4	Yes	with family	No	Comfortable	Little or nothing	2-5	Yes	Yes	None in particular	Unsatisfactory	Vague idea	No	Yes	No	None of the previous	Caffè/Thè	Yes	Yes	Much	Enough	A combination	Yes	1	3	3	2	3	3	3	3	2	3	3	2	3	3	1	1	2	2
355	t0	CONTROL	first	unipv	Female	22	Italian	Medicine and Surgery (In Italian)	4	No, there is no problem	with family	No	More than comfortable	Little or nothing	0-1	No	No	None in particular	Satisfactory	I did not know	No	No	No	None of the previous	Caffè/Thè	Yes	Yes	Much	Enough	A combination	Yes	2	3	4	2	3	4	3	3	4	3	3	3	2	3	3	2	3	2
356	t0	CONTROL	first	unipv	Female	24	Italian	Medicine and Surgery (In Italian)	6	No, there is problem	Shared apartment	No	Sufficient	Yes, but irregular	2-5	No	Yes	None in particular	Unsatisfactory	Vague idea	No	Yes	No	None of the previous	Caffè/Thè	Yes	Yes	Much	Much	A combination	Yes	2	3	3	3	3	4	1	4	2	4	1	3	2	5	2	2	3	3
360	t0	CONTROL	first	unipv	Female	23	Italian	Medicine and Surgery (In Italian)	5	Yes	College	No	Comfortable	Little or nothing	0-1	No	Yes	None in particular	Unsatisfactory	Vague idea	Yes	No	No	None of the previous	NA	Yes	Yes	Much	Enough	A combination	Yes	1	3	3	1	2	4	1	2	3	2	3	4	2	4	2	3	3	3
361	t0	TREATED	first	unimi_sr	Female	21	Italian	Medicine and Surgery (In Italian)	3	Yes	with family	No	Sufficient	Yes, regular	2-5	No	No	Vegetarian or Vegan	I prefer to not answer	Vague idea	No	Yes	No	None of the previous	Caffè/Thè	No	Yes	Much	Enough	Social relations	Yes	2	2	2	2	1	3	2	2	2	2	3	2	3	4	3	3	3	2
362	t0	CONTROL	first	unipv	Female	34	Italian	Medicine and Surgery (In English)	Supplementary year/s	No, there is problem	with partner	No	Scarce	Yes, regular	>5	No	Yes	Other	Satisfactory	I did not know	No	Yes	Yes	Sigarette	NA	Yes	No	Much	Enough	A combination	Yes	1	1	1	1	1	1	2	2	1	0	4	5	4	3	3	4	4	4
363	t0	CONTROL	first	unipv	Female	28	Italian	Medicine and Surgery (In Italian)	5	No, there is problem	Shared apartment	No	Sufficient	Little or nothing	2-5	No	No	None in particular	Unsatisfactory	Vague idea	No	Yes	No	Sigarette	Caffè/Thè	Yes	No	Much	Enough	A combination	Yes	2	3	3	3	2	3	3	1	3	3	4	3	3	2	4	3	4	4
364	t0	CONTROL	first	unipv	Male	23	Italian	Medicine and Surgery (In Italian)	5	Yes	College	No	Sufficient	Yes, but irregular	0-1	No	Yes	None in particular	Unsatisfactory	Vague idea	No	No	No	None of the previous	Caffè/Thè	Yes	Yes	Enough	Enough	A combination	Yes	2	3	3	2	2	3	2	2	3	2	3	4	3	4	3	3	4	3
365	t0	TREATED	first	unimi_st	Male	22	Italian	Medicine and Surgery (In Italian)	4	Yes	with family	No	More than comfortable	Yes, regular	2-5	Yes	No	None in particular	Satisfactory	Clear idea	Yes	Yes	No	None of the previous	Caffè/Thè	Yes	Yes	Much	Enough	A combination	Yes	0	1	3	1	1	2	1	1	2	0	4	3	3	4	3	5	4	4
366	t0	CONTROL	first	unipv	Male	25	Italian	Medicine and Surgery (In Italian)	Supplementary year/s	No, there is problem	with family	No	Comfortable	Yes, regular	>5	Yes	No	None in particular	Unsatisfactory	Clear idea	Yes	Yes	No	None of the previous	NA	No	Yes	Much	Enough	A combination	Yes	3	4	3	2	2	3	2	3	3	3	2	1	2	3	2	2	3	3
367	t0	CONTROL	first	unipv	Female	25	Italian	Medicine and Surgery (In Italian)	6	Yes	with family	No	Sufficient	Little or nothing	0-1	No	No	Other	NA	Vague idea	No	Yes	No	None of the previous	Supplements	Yes	Yes	Much	Enough	Other	Yes	3	2	3	1	2	3	2	2	3	1	3	4	2	3	3	5	4	3
369	t0	CONTROL	first	unipv	Female	27	Italian	Medicine and Surgery (In Italian)	6	No, there is problem	with family	No	More than comfortable	Yes, but irregular	2-5	No	No	Vegetarian or Vegan	Satisfactory	Vague idea	No	Yes	No	None of the previous	NA	Yes	No	Much	Little or nothing	Social relations	No	2	2	3	2	1	3	3	2	3	1	3	2	2	5	2	3	3	2
1	t1	TREATED	first	unipr	Female	26	Italian	Medicine and Surgery (In Italian)	Supplementary year/s	No, there is problem	with partner	A couple of days a week	Scarce	Little or nothing	>5	No	No	Vegetarian or Vegan	Unsatisfactory	Vague idea	No	No	No	None of the previous	A combination	Yes	Yes	Much	Enough	Other	Yes	1	3	2	2	3	4	2	2	2	3	2	3	2	3	2	3	3	2
2	t1	CONTROL	first	unipr	Female	25	Italian	Medicine and Surgery (In Italian)	6	Yes	Shared apartment	No	More than comfortable	Little or nothing	0-1	No	No	Nutritionist	I prefer to not answer	Clear idea	Yes	Yes	No	None of the previous	Caffè/Thè	Yes	Yes	Enough	Enough	A combination	Yes	0	2	2	1	1	4	1	2	2	1	4	3	3	4	3	4	4	4
3	t1	TREATED	first	unipr	Female	27	Italian	Medicine and Surgery (In Italian)	Supplementary year/s	No, there is no problem	with family	No	Comfortable	Yes, regular	0-1	Yes	No	None in particular	Unsatisfactory	Vague idea	No	No	No	Psychoactive drugs	NA	Yes	Yes	Much	Enough	A combination	Yes	1	1	2	1	1	3	2	1	1	1	4	4	4	4	4	4	4	4
4	t1	TREATED	first	unipv	Male	20	Italian	Medicine and Surgery (In Italian)	2	Yes	with family	No	Comfortable	Yes, but irregular	>5	Yes	No	None in particular	Satisfactory	Clear idea	Yes	No	No	None of the previous	Caffè/Thè	Yes	Yes	Much	Enough	A combination	Yes	1	1	2	1	1	1	0	1	0	1	5	4	4	5	3	3	4	4
5	t1	TREATED	first	unipv	Male	29	Italian	Medicine and Surgery (In Italian)	Supplementary year/s	No, there is no problem	Alone	No	More than comfortable	Yes, regular	2-5	Yes	No	None in particular	Satisfactory	Vague idea	No	Yes	No	None of the previous	NA	Yes	Yes	Much	Little or nothing	Social relations	Yes	0	0	1	0	0	1	0	0	1	1	5	5	4	5	4	5	5	5
6	t1	CONTROL	first	unipv	Female	26	Italian	Medicine and Surgery (In Italian)	6	No, there is problem	with family	No	More than comfortable	Yes, but irregular	2-5	No	No	None in particular	Unsatisfactory	Vague idea	Yes	Yes	No	A combination	A combination	Yes	Yes	Much	Much	A combination	Yes	2	4	3	3	3	4	3	3	3	4	3	3	2	3	1	3	3	2
7	t1	TREATED	first	unipv	Female	21	Italian	Medicine and Surgery (In Italian)	3	Yes	College	No	More than comfortable	Yes, but irregular	>5	Yes	No	None in particular	Unsatisfactory	Vague idea	No	No	No	None of the previous	NA	Yes	Yes	Much	Enough	Family relationships	Yes	3	2	3	1	2	3	2	2	1	2	3	4	2	3	4	4	4	3
8	t1	CONTROL	first	unipv	Female	22	Italian	Medicine and Surgery (In Italian)	4	No, there is no problem	College	No	More than comfortable	Yes, but irregular	>5	Yes	No	None in particular	Unsatisfactory	Vague idea	No	No	No	Alcol	Caffè/Thè	Yes	Yes	Much	Much	A combination	Yes	1	3	4	2	3	3	2	2	2	3	3	4	2	4	1	3	3	3
9	t1	TREATED	first	unipv	Male	22	Italian	Medicine and Surgery (In Italian)	4	Yes	Shared apartment	A couple of days a week	Comfortable	Little or nothing	2-5	Yes	No	None in particular	Unsatisfactory	Vague idea	No	Yes	No	Smart drugs	NA	Yes	Yes	Much	Enough	Social relations	Yes	1	2	2	1	2	2	2	2	2	1	4	4	3	3	3	4	3	4
12	t1	CONTROL	first	unipv	Male	23	Italian	Medicine and Surgery (In Italian)	5	Yes	with family	No	Sufficient	Yes, but irregular	0-1	No	No	None in particular	Satisfactory	Clear idea	Yes	No	No	None of the previous	A combination	Yes	Yes	Much	Much	A combination	Yes	2	2	3	2	2	4	2	2	2	2	3	3	2	3	1	3	3	3
14	t1	CONTROL	first	unipv	Female	19	Italian	Medicine and Surgery (In Italian)	1	Yes	Alone	No	More than comfortable	Little or nothing	>5	No	No	None in particular	I prefer to not answer	Clear idea	Yes	No	No	None of the previous	Caffè/Thè	Yes	Yes	Enough	Much	Social relations	Yes	1	1	2	1	2	2	2	2	2	1	3	2	3	4	2	3	2	3
15	t1	CONTROL	first	unipr	Male	24	Italian	Medicine and Surgery (In Italian)	6	No, there is problem	with family	A couple of days a week	Sufficient	Yes, but irregular	2-5	Yes	No	None in particular	Satisfactory	Vague idea	Yes	Yes	No	None of the previous	Caffè/Thè	Yes	Yes	Much	Enough	A combination	Yes	2	2	3	3	2	3	3	3	3	3	4	2	1	4	2	2	3	3
16	t1	CONTROL	first	unipv	Female	20	Italian	Medicine and Surgery (In Italian)	2	No, there is problem	with family	No	More than comfortable	Little or nothing	>5	No	Yes	Other	Satisfactory	Vague idea	No	No	No	None of the previous	A combination	Yes	Yes	Much	Enough	A combination	Yes	2	4	4	3	4	4	3	3	3	2	2	1	3	3	1	2	2	1
18	t1	TREATED	first	unige	Female	23	Italian	Medicine and Surgery (In Italian)	4	Yes	with family	No	More than comfortable	Yes, but irregular	0-1	Yes	No	None in particular	Satisfactory	Vague idea	No	No	No	None of the previous	NA	Yes	No	Much	Much	A combination	Yes	2	2	2	1	1	2	1	1	2	1	4	4	3	5	4	4	4	4
20	t1	CONTROL	first	unipv	Male	21	Italian	Medicine and Surgery (In Italian)	3	Yes	College	No	More than comfortable	Yes, regular	2-5	Yes	No	None in particular	Satisfactory	Clear idea	Yes	No	No	None of the previous	NA	Yes	Yes	Much	Enough	A combination	Yes	2	3	3	2	3	3	2	2	2	3	3	3	3	4	2	2	3	3
21	t1	TREATED	first	unipv	Male	25	Italian	Medicine and Surgery (In Italian)	6	No, there is no problem	with family	No	Comfortable	Little or nothing	0-1	Yes	No	None in particular	Satisfactory	Vague idea	Yes	Yes	Yes	A combination	Caffè/Thè	Yes	Yes	Much	Much	A combination	Yes	2	3	3	0	1	3	1	2	2	2	2	3	3	4	2	4	4	3
22	t1	CONTROL	first	unipr	Female	24	Italian	Medicine and Surgery (In Italian)	6	Yes	with family	No	More than comfortable	Yes, regular	2-5	Yes	Yes	None in particular	I prefer to not answer	Vague idea	Yes	Yes	No	None of the previous	NA	Yes	Yes	Much	Much	A combination	Yes	1	2	3	2	2	3	3	3	3	3	4	4	2	4	3	3	3	3
23	t1	TREATED	first	unige	Male	23	Italian	Medicine and Surgery (In Italian)	4	Yes	with family	No	More than comfortable	Yes, regular	>5	No	Yes	None in particular	I prefer to not answer	Clear idea	Yes	Yes	No	None of the previous	NA	Yes	Yes	Enough	Little or nothing	Social relations	Yes	1	2	2	1	1	2	2	1	1	0	4	4	4	4	3	4	4	4
24	t1	CONTROL	first	unipv	Female	23	Italian	Medicine and Surgery (In English)	4	Yes	with family	No	Comfortable	Yes, but irregular	0-1	No	Yes	None in particular	Satisfactory	Vague idea	No	No	No	None of the previous	NA	Yes	Yes	Much	Much	A combination	Yes	0	3	3	1	4	3	0	3	2	4	3	1	2	4	1	4	2	3
25	t1	TREATED	first	unipv	Female	24	Italian	Medicine and Surgery (In Italian)	5	Yes	Shared apartment	No	Comfortable	Yes, but irregular	>5	No	No	Vegetarian or Vegan	Satisfactory	Vague idea	No	Yes	No	A combination	Caffè/Thè	Yes	No	Much	Much	A combination	Yes	0	1	1	2	1	1	1	1	1	1	3	4	4	3	3	4	4	4
26	t1	TREATED	first	unipr	Female	25	Italian	Medicine and Surgery (In Italian)	6	No, there is no problem	with family	No	Sufficient	Yes, regular	0-1	Yes	No	None in particular	Unsatisfactory	Vague idea	Yes	Yes	No	None of the previous	NA	Yes	No	Much	Enough	Social relations	Yes	2	3	2	2	2	3	2	2	2	3	3	3	3	3	3	3	3	2
30	t1	CONTROL	first	unipr	Male	23	Italian	Medicine and Surgery (In Italian)	4	No, there is no problem	with family	A couple of days a week	More than comfortable	Yes, but irregular	0-1	No	No	None in particular	Satisfactory	Vague idea	No	Yes	No	Smart drugs	Caffè/Thè	Yes	Yes	Much	Enough	A combination	Yes	1	3	3	2	2	4	2	2	2	2	1	4	3	4	3	3	3	3
31	t1	CONTROL	first	unipv	Female	24	Italian	Medicine and Surgery (In Italian)	6	No, there is problem	College	No	More than comfortable	Little or nothing	0-1	No	No	None in particular	Satisfactory	Vague idea	Yes	No	No	Psychoactive drugs	Caffè/Thè	Yes	Yes	Much	Much	Study	Yes	1	1	2	2	1	1	1	1	1	1	4	4	4	5	4	3	4	4
33	t1	TREATED	first	unipr	Female	25	Italian	Medicine and Surgery (In Italian)	6	Yes	with family	No	Comfortable	Little or nothing	0-1	No	Yes	None in particular	Satisfactory	Vague idea	Yes	Yes	No	None of the previous	Supplements	Yes	No	Enough	Much	Social relations	Yes	1	2	3	3	2	2	2	2	2	2	4	3	3	3	3	3	3	3
34	t1	TREATED	first	unipv	Female	22	Italian	Medicine and Surgery (In Italian)	4	Yes	with family	No	Comfortable	Little or nothing	>5	Yes	No	None in particular	I prefer to not answer	Vague idea	No	No	No	A combination	Caffè/Thè	Yes	No	Much	Much	A combination	Yes	2	2	2	1	1	2	2	1	1	1	3	4	3	4	3	4	3	4
35	t1	TREATED	first	unipr	Male	31	Italian	Medicine and Surgery (In Italian)	Supplementary year/s	No, there is problem	Alone	No	Sufficient	Little or nothing	0-1	No	No	None in particular	Unsatisfactory	Vague idea	No	Yes	No	None of the previous	Caffè/Thè	No	Yes	Much	Much	A combination	Yes	2	3	4	4	4	4	4	4	3	4	1	1	1	1	1	1	1	1
36	t1	CONTROL	first	unirma_verg	Female	22	Italian	Medicine and Surgery (In Italian)	2	No, there is problem	with family	No	Comfortable	Yes, but irregular	>5	Yes	No	None in particular	Satisfactory	Vague idea	No	No	No	None of the previous	Caffè/Thè	Yes	No	Much	Enough	A combination	Yes	1	1	2	1	2	2	1	1	3	2	3	4	2	5	5	4	4	2
37	t1	TREATED	first	unimore	Female	22	Italian	Medicine and Surgery (In Italian)	3	Yes	with family	No	Sufficient	Little or nothing	0-1	No	Yes	None in particular	I prefer to not answer	Vague idea	No	No	No	None of the previous	Caffè/Thè	Yes	Yes	Enough	Enough	Social relations	Yes	2	2	2	2	2	2	3	3	3	2	3	3	2	2	3	3	3	2
39	t1	TREATED	first	unimi	Female	22	Italian	Medicine and Surgery (In Italian)	4	Yes	with family	No	Comfortable	Yes, but irregular	2-5	Yes	No	None in particular	Unsatisfactory	Vague idea	No	Yes	No	Alcol	Caffè/Thè	Yes	Yes	Much	Enough	A combination	Yes	1	2	2	1	1	2	1	1	2	1	4	4	3	5	4	4	4	4
40	t1	CONTROL	first	NA	Female	25	Italian	Medicine and Surgery (In Italian)	Supplementary year/s	No, there is no problem	with family	No	Comfortable	Little or nothing	0-1	No	Yes	None in particular	Satisfactory	I did not know	No	Yes	No	Other	Caffè/Thè	Yes	No	Enough	Much	A combination	Yes	2	3	3	3	2	3	3	3	3	2	3	4	3	5	3	3	3	3
41	t1	CONTROL	first	unipv	Female	21	Italian	Medicine and Surgery (In Italian)	2	Yes	with family	A couple of days a week	More than comfortable	Yes, regular	2-5	Yes	No	Vegetarian or Vegan	Unsatisfactory	Vague idea	Yes	Yes	No	None of the previous	Caffè/Thè	Yes	Yes	Enough	Enough	A combination	Yes	1	3	3	3	3	4	3	2	3	3	3	3	3	3	2	3	3	3
42	t1	CONTROL	first	unipv	Female	24	Italian	Medicine and Surgery (In Italian)	5	No, there is problem	with family	No	More than comfortable	Yes, regular	0-1	No	No	Vegetarian or Vegan	Unsatisfactory	Vague idea	No	Yes	No	None of the previous	Caffè/Thè	Yes	Yes	Much	Enough	A combination	Yes	1	3	4	0	2	4	3	2	4	4	3	1	1	2	1	3	3	2
43	t1	TREATED	first	unipv	Male	21	Italian	Medicine and Surgery (In Italian)	1	No, there is no problem	with family	No	Sufficient	Yes, but irregular	2-5	Yes	No	Other	Unsatisfactory	Clear idea	Yes	Yes	No	Psychoactive drugs	Caffè/Thè	Yes	No	Enough	Much	A combination	Yes	1	1	1	0	1	2	1	0	1	0	5	4	4	3	4	5	5	4
45	t1	CONTROL	first	unimi_st	Female	22	Italian	Medicine and Surgery (In Italian)	3	Yes	Alone	No	Sufficient	Little or nothing	0-1	No	No	Vegetarian or Vegan	Satisfactory	Clear idea	Yes	Yes	No	None of the previous	Caffè/Thè	No	No	Enough	Enough	Social relations	Yes	2	3	3	1	3	3	3	2	2	2	4	4	2	4	3	3	3	3
46	t1	CONTROL	first	unipv	Male	32	Italian	Medicine and Surgery (In Italian)	6	No, there is problem	Shared apartment	Every day (Part-time)	Sufficient	Little or nothing	0-1	Yes	Yes	Nutritionist	Satisfactory	Vague idea	Yes	Yes	No	Psychoactive drugs	Caffè/Thè	Yes	Yes	Much	Much	A combination	Yes	0	2	3	2	3	3	2	2	1	1	3	4	3	4	4	3	3	3
47	t1	CONTROL	first	unipv	Female	25	Italian	Medicine and Surgery (In Italian)	6	No, there is problem	Shared apartment	No	More than comfortable	Yes, but irregular	2-5	Yes	No	Vegetarian or Vegan	Unsatisfactory	Clear idea	Yes	No	No	None of the previous	NA	Yes	Yes	Much	Enough	A combination	Yes	1	4	3	3	3	3	2	2	2	4	3	3	2	3	2	2	4	3
49	t1	CONTROL	first	unipv	Male	24	Italian	Medicine and Surgery (In Italian)	6	Yes	Shared apartment	No	More than comfortable	Little or nothing	>5	Yes	No	None in particular	Satisfactory	Clear idea	Yes	No	Yes	Psychoactive drugs	Caffè/Thè	Yes	No	Much	Much	A combination	Yes	2	1	2	1	1	1	1	1	2	1	3	4	4	4	3	4	3	4
50	t1	CONTROL	first	unipv	Female	21	Italian	Medicine and Surgery (In Italian)	3	No, there is problem	Shared apartment	No	Comfortable	Yes, regular	>5	Yes	Yes	None in particular	Satisfactory	Clear idea	Yes	Yes	No	None of the previous	Caffè/Thè	Yes	Yes	Much	Enough	A combination	No	2	0	4	1	2	3	1	1	2	0	4	4	2	5	3	4	4	3
52	t1	TREATED	first	unipv	Male	23	Italian	Medicine and Surgery (In Italian)	4	No, there is problem	Shared apartment	No	Comfortable	Little or nothing	2-5	No	No	None in particular	Satisfactory	Clear idea	Yes	Yes	No	None of the previous	Caffè/Thè	Yes	No	Much	Much	A combination	Yes	2	2	3	2	3	3	2	2	4	3	3	4	2	4	2	3	3	3
53	t1	CONTROL	first	unipv	Female	22	Italian	Medicine and Surgery (In Italian)	4	Yes	with family	A couple of days a week	Comfortable	Yes, but irregular	>5	Yes	Yes	None in particular	Satisfactory	Clear idea	Yes	Yes	No	None of the previous	Caffè/Thè	Yes	No	Much	Enough	A combination	Yes	1	2	2	1	1	2	2	1	2	1	4	3	3	4	3	3	3	4
55	t1	CONTROL	first	unipv	Male	23	Italian	Medicine and Surgery (In Italian)	4	No, there is problem	Shared apartment	No	More than comfortable	Little or nothing	0-1	No	No	None in particular	Unsatisfactory	Vague idea	Yes	No	No	A combination	A combination	Yes	Yes	Much	Enough	A combination	Yes	0	1	2	2	1	1	3	1	1	0	4	2	2	5	5	4	3	2
56	t1	CONTROL	first	unimi	Female	21	Italian	Medicine and Surgery (In Italian)	4	Yes	with family	No	Comfortable	Yes, but irregular	2-5	No	No	Vegetarian or Vegan	Satisfactory	Vague idea	No	No	No	Sigarette	A combination	Yes	No	Enough	Enough	Social relations	Yes	2	2	2	2	3	3	2	3	3	2	3	2	3	4	2	3	3	2
57	t1	TREATED	first	unimi	Female	42	Italian	Medicine and Surgery (In Italian)	Supplementary year/s	No, there is problem	with family	A couple of days a week	Comfortable	Yes, but irregular	2-5	No	Yes	None in particular	Satisfactory	Vague idea	Yes	Yes	Yes	None of the previous	NA	Yes	Yes	Much	Enough	A combination	Yes	1	2	2	2	3	2	2	2	2	0	3	3	3	3	3	3	4	3
58	t1	TREATED	first	unimi	Female	52	Italian	Medicine and Surgery (In Italian)	Supplementary year/s	No, there is problem	with family	No	Sufficient	Little or nothing	0-1	No	Yes	None in particular	Unsatisfactory	Clear idea	Yes	No	No	Psychoactive drugs	Caffè/Thè	No	Yes	Much	Enough	Other	Yes	2	4	4	4	4	4	4	4	2	4	1	4	2	2	1	1	2	1
59	t1	TREATED	first	unimi	Female	23	Italian	Medicine and Surgery (In Italian)	4	Yes	with family	No	Comfortable	Little or nothing	2-5	No	Yes	None in particular	Satisfactory	Vague idea	No	Yes	No	None of the previous	A combination	Yes	Yes	Much	Enough	A combination	Yes	1	2	2	2	2	2	2	2	3	1	3	3	3	4	4	3	4	3
60	t1	CONTROL	first	unipr	Male	24	Italian	Medicine and Surgery (In Italian)	6	No, there is problem	with family	No	Sufficient	Yes, regular	0-1	No	No	Vegetarian or Vegan	Satisfactory	Clear idea	Yes	Yes	Yes	Psychoactive drugs	Supplements	Yes	Yes	Much	Enough	A combination	Yes	1	3	2	2	2	4	2	3	2	3	3	3	4	5	4	4	4	4
62	t1	CONTROL	first	unipv	Female	22	Italian	Medicine and Surgery (In Italian)	4	Yes	Prevalentemente in Erasmus	No	Comfortable	Yes, but irregular	0-1	Yes	No	Vegetarian or Vegan	Satisfactory	Clear idea	Yes	No	No	Alcol	NA	Yes	No	Much	Enough	Other	Yes	0	1	4	2	2	4	2	2	1	2	3	3	2	4	2	3	3	4
63	t1	CONTROL	first	unipv	Female	30	Italian	Medicine and Surgery (In English)	Supplementary year/s	No, there is problem	with family	No	Sufficient	Yes, but irregular	>5	No	Yes	None in particular	Unsatisfactory	Clear idea	Yes	No	Yes	None of the previous	Caffè/Thè	Yes	Yes	Much	Much	Social relations	Yes	1	2	4	2	3	2	2	3	3	4	3	3	2	2	1	2	2	3
64	t1	CONTROL	first	unipr	Female	24	Italian	Medicine and Surgery (In Italian)	6	Yes	Alone	No	Comfortable	Little or nothing	0-1	Yes	Yes	None in particular	NA	Vague idea	No	Yes	No	None of the previous	Caffè/Thè	Yes	Yes	Much	Enough	Social relations	Yes	1	2	3	2	3	4	1	2	2	2	2	3	2	2	1	3	3	2
65	t1	TREATED	first	unimi	Male	22	Italian	Medicine and Surgery (In Italian)	4	Yes	with family	No	Comfortable	Yes, but irregular	2-5	No	No	None in particular	Satisfactory	Clear idea	Yes	Yes	No	None of the previous	NA	Yes	No	Much	Enough	A combination	Yes	2	2	2	1	2	3	2	2	1	2	4	4	3	4	3	3	4	4
66	t1	TREATED	first	unipv	Female	24	Italian	Medicine and Surgery (In Italian)	5	No, there is problem	with family	No	Comfortable	Little or nothing	2-5	Yes	No	Vegetarian or Vegan	Unsatisfactory	Vague idea	No	Yes	No	None of the previous	A combination	Yes	Yes	Much	Much	A combination	Yes	2	2	2	1	2	2	2	2	1	1	4	4	3	4	4	3	3	3
69	t1	TREATED	first	unipv	Female	47	Other	Medicine and Surgery (In English)	4	Yes	with family	Every day (Part-time)	Sufficient	Little or nothing	>5	No	No	None in particular	Unsatisfactory	Clear idea	Yes	No	No	None of the previous	Caffè/Thè	Yes	No	Enough	Enough	Social relations	No	1	1	3	1	1	2	1	1	1	2	4	4	2	4	4	4	4	4
72	t1	TREATED	first	unipv	Female	29	Italian	Medicine and Surgery (In English)	Supplementary year/s	No, there is problem	with family	No	Comfortable	Yes, regular	>5	Yes	No	None in particular	I prefer to not answer	Vague idea	Yes	Yes	No	None of the previous	A combination	Yes	No	Enough	Little or nothing	Social relations	Yes	0	0	1	1	1	1	0	1	0	0	4	4	4	4	4	5	4	4
73	t1	CONTROL	first	unipv	Male	28	Italian	Medicine and Surgery (In Italian)	6	No, there is problem	with partner	No	Comfortable	Yes, but irregular	0-1	No	No	None in particular	Unsatisfactory	Vague idea	Yes	No	No	None of the previous	A combination	Yes	No	Much	Enough	A combination	Yes	2	2	3	2	3	3	3	2	3	3	3	3	2	3	3	3	3	1
74	t1	TREATED	first	unipv	Female	24	Italian	Medicine and Surgery (In Italian)	6	Yes	College	No	More than comfortable	Little or nothing	0-1	No	No	None in particular	Satisfactory	Vague idea	No	Yes	No	None of the previous	Caffè/Thè	Yes	Yes	Much	Enough	A combination	Yes	1	2	4	3	4	0	3	3	4	4	2	4	2	4	2	3	3	3
75	t1	CONTROL	first	unipv	Female	25	Italian	Medicine and Surgery (In Italian)	6	No, there is problem	with family	No	Comfortable	Yes, regular	>5	No	No	None in particular	I prefer to not answer	Clear idea	Yes	No	No	None of the previous	Caffè/Thè	Yes	Yes	Much	Enough	A combination	Yes	1	2	3	3	2	3	2	2	2	3	2	3	3	4	2	3	2	2
76	t1	CONTROL	first	unipv	Female	24	Italian	Medicine and Surgery (In English)	6	Yes	with family	No	Comfortable	Little or nothing	2-5	No	No	None in particular	Satisfactory	Vague idea	No	Yes	No	None of the previous	Caffè/Thè	Yes	No	Much	Enough	A combination	Yes	1	2	2	2	2	3	1	2	2	2	3	2	4	4	2	3	3	4
79	t1	TREATED	first	unipv	Female	23	Other	Medicine and Surgery (In English)	3	Yes	Shared apartment	No	Scarce	Little or nothing	>5	No	Yes	None in particular	I prefer to not answer	Clear idea	Yes	No	No	None of the previous	A combination	Yes	Yes	Much	Enough	A combination	Yes	2	2	2	2	2	2	2	2	1	2	4	4	2	5	4	3	4	4
80	t1	CONTROL	first	unipv	Female	23	Other	Medicine and Surgery (In English)	5	Yes	NA	No	NA	Little or nothing	2-5	No	No	None in particular	Satisfactory	Vague idea	No	Yes	No	None of the previous	Caffè/Thè	Yes	Yes	Much	Enough	Social relations	Yes	2	2	3	0	2	1	2	1	2	1	4	4	2	4	3	4	5	3
81	t1	CONTROL	first	unipv	Female	22	Italian	Medicine and Surgery (In Italian)	3	No, there is problem	with family	No	More than comfortable	Yes, regular	2-5	Yes	Yes	None in particular	Unsatisfactory	Vague idea	No	Yes	No	None of the previous	Caffè/Thè	Yes	Yes	Enough	NA	A combination	Yes	2	2	4	2	2	4	3	2	2	2	3	4	2	5	3	3	4	2
84	t1	TREATED	first	unipv	Female	22	Italian	Medicine and Surgery (In Italian)	3	Yes	Shared apartment	No	Comfortable	Little or nothing	>5	No	No	None in particular	Satisfactory	Vague idea	Yes	Yes	No	A combination	Caffè/Thè	Yes	Yes	Much	Enough	Social relations	Yes	2	2	3	2	2	3	3	1	1	2	4	3	3	4	2	4	3	2
86	t1	CONTROL	first	unipv	Male	25	Italian	Medicine and Surgery (In Italian)	5	Yes	Shared apartment	No	Comfortable	Yes, but irregular	2-5	Yes	No	Vegetarian or Vegan	Satisfactory	Vague idea	No	No	No	None of the previous	Caffè/Thè	Yes	Yes	Much	Much	A combination	Yes	1	2	2	2	2	3	2	2	1	3	2	3	3	4	2	3	3	3
88	t1	TREATED	first	unipv	Male	24	Italian	Medicine and Surgery (In Italian)	5	Yes	with family	No	Comfortable	Little or nothing	0-1	No	No	None in particular	Satisfactory	Vague idea	No	Yes	No	None of the previous	NA	Yes	Yes	Much	Little or nothing	Social relations	No	1	2	3	3	3	3	2	2	2	2	2	2	2	4	2	2	2	2
89	t1	TREATED	first	unipv	Female	21	Italian	Medicine and Surgery (In Italian)	3	Yes	College	No	Comfortable	Yes, but irregular	>5	Yes	Yes	None in particular	I prefer to not answer	Vague idea	No	Yes	No	None of the previous	NA	Yes	Yes	Enough	Little or nothing	Social relations	Yes	0	1	1	0	1	2	1	1	1	1	5	4	4	5	4	4	4	4
94	t1	CONTROL	first	unipv	Female	25	Italian	Medicine and Surgery (In English)	3	Yes	with partner	No	Comfortable	Little or nothing	2-5	Yes	No	None in particular	Satisfactory	Vague idea	Yes	Yes	No	None of the previous	Caffè/Thè	Yes	Yes	Much	Enough	A combination	Yes	1	2	2	2	2	3	2	1	3	1	4	4	4	4	2	3	3	4
96	t1	CONTROL	first	unipv	Female	22	Italian	Medicine and Surgery (In Italian)	3	No, there is problem	with family	No	Comfortable	Little or nothing	0-1	No	Yes	None in particular	Unsatisfactory	Vague idea	Yes	No	No	None of the previous	NA	Yes	Yes	Enough	Enough	Study	NA	0	2	3	1	3	4	2	1	0	1	3	5	2	4	1	4	4	4
98	t1	CONTROL	first	unipv	Female	28	Italian	Medicine and Surgery (In English)	Supplementary year/s	No, there is problem	Shared apartment	No	Sufficient	Little or nothing	>5	No	No	None in particular	Unsatisfactory	Clear idea	Yes	Yes	Yes	None of the previous	Caffè/Thè	Yes	Yes	Much	Much	A combination	Yes	1	2	3	2	3	2	2	2	2	3	3	4	3	4	3	3	4	3
101	t1	TREATED	first	unipv	Female	24	Italian	Medicine and Surgery (In Italian)	6	Yes	with family	No	More than comfortable	Yes, but irregular	2-5	Yes	No	None in particular	Satisfactory	Clear idea	Yes	Yes	No	None of the previous	Caffè/Thè	Yes	Yes	Enough	Little or nothing	No effect negatively	No	0	1	3	0	0	2	1	0	1	1	5	5	2	5	4	4	5	4
103	t1	TREATED	first	unipv	Female	22	Italian	Medicine and Surgery (In Italian)	3	No, there is no problem	Alone	No	More than comfortable	Little or nothing	2-5	No	No	Vegetarian or Vegan	Unsatisfactory	Vague idea	No	No	No	None of the previous	Caffè/Thè	Yes	Yes	Much	Enough	A combination	Yes	1	3	2	2	2	3	2	2	1	0	3	4	3	3	3	3	4	3
104	t1	TREATED	first	unipv	Female	25	Italian	Medicine and Surgery (In Italian)	6	No, there is no problem	with family	No	Scarce	Yes, but irregular	2-5	No	No	None in particular	Unsatisfactory	Vague idea	Yes	Yes	No	None of the previous	NA	Yes	Yes	Much	Much	A combination	Yes	3	4	4	3	4	4	3	4	2	4	3	2	2	4	2	2	3	2
107	t1	TREATED	first	unipv	Female	19	Italian	Medicine and Surgery (In Italian)	2	Yes	with family	A couple of days a week	Comfortable	Yes, but irregular	2-5	No	No	Nutritionist	Satisfactory	Clear idea	Yes	Yes	No	A combination	Supplements	Yes	No	Enough	Much	A combination	Yes	2	2	3	1	2	3	2	3	3	1	4	3	3	3	3	3	3	3
108	t1	CONTROL	first	unipv	Female	22	Italian	Medicine and Surgery (In English)	3	Yes	with family	No	More than comfortable	Yes, but irregular	2-5	No	Yes	None in particular	Unsatisfactory	Vague idea	No	No	No	None of the previous	NA	Yes	Yes	Enough	Enough	A combination	Yes	0	2	3	2	2	2	2	2	0	0	4	3	3	3	2	3	4	3
109	t1	CONTROL	first	unipv	Female	21	Italian	Medicine and Surgery (In English)	3	Yes	with family	No	More than comfortable	Yes, but irregular	0-1	No	No	Vegetarian or Vegan	Satisfactory	Clear idea	Yes	Yes	No	None of the previous	A combination	Yes	Yes	Much	Much	A combination	Yes	3	3	4	2	2	4	2	3	2	3	3	2	3	4	2	3	3	2
110	t1	CONTROL	first	unipv	Female	23	Italian	Medicine and Surgery (In Italian)	5	No, there is problem	with family	No	Sufficient	Yes, but irregular	0-1	No	No	Vegetarian or Vegan	Satisfactory	Clear idea	Yes	Yes	No	None of the previous	NA	Yes	Yes	Much	Enough	A combination	Yes	1	2	3	2	2	3	3	2	3	2	3	3	3	4	3	4	4	4
111	t1	CONTROL	first	unipv	Female	22	Italian	Medicine and Surgery (In English)	3	Yes	with family	No	Scarce	Yes, but irregular	0-1	Yes	Yes	Allergies /intolerances	Satisfactory	Vague idea	No	No	Yes	None of the previous	Caffè/Thè	Yes	Yes	Much	Enough	Social relations	Yes	2	3	4	3	3	3	2	2	4	4	2	2	3	3	3	2	3	3
112	t1	TREATED	first	unipv	Male	22	Italian	Medicine and Surgery (In Italian)	4	Yes	Shared apartment	No	Sufficient	Yes, regular	2-5	Yes	No	None in particular	Satisfactory	Vague idea	No	Yes	No	None of the previous	Caffè/Thè	Yes	Yes	Enough	Enough	Social relations	Yes	1	3	3	0	2	1	2	1	1	0	4	4	3	3	4	4	4	4
113	t1	CONTROL	first	unipv	Female	21	Italian	Medicine and Surgery (In Italian)	3	Yes	Shared apartment	No	Comfortable	Yes, but irregular	2-5	No	Yes	None in particular	Satisfactory	Vague idea	No	Yes	No	Alcol	Caffè/Thè	Yes	Yes	Much	Much	A combination	Yes	4	3	3	2	2	4	3	2	2	1	3	3	2	4	2	3	3	3
114	t1	CONTROL	first	unipv	Female	25	Italian	Medicine and Surgery (In Italian)	6	No, there is no problem	College	No	Comfortable	Yes, but irregular	2-5	No	No	Vegetarian or Vegan	Unsatisfactory	Vague idea	No	Yes	No	None of the previous	NA	Yes	No	Much	Little or nothing	Social relations	Yes	1	2	2	1	2	3	1	2	1	0	4	3	4	4	4	4	4	4
115	t1	TREATED	first	unimi	Female	22	Italian	Medicine and Surgery (In Italian)	4	Yes	with family	A couple of days a week	Sufficient	Yes, but irregular	0-1	No	No	Vegetarian or Vegan	I prefer to not answer	Vague idea	No	No	No	Sigarette	Caffè/Thè	No	No	Much	Much	A combination	Yes	2	2	1	1	2	3	2	2	1	1	4	3	3	4	2	3	3	3
117	t1	TREATED	first	unipv	Female	19	Other	Medicine and Surgery (In English)	2	NA	NA	No	NA	Yes, but irregular	2-5	No	No	None in particular	NA	Vague idea	Yes	NA	No	A combination	Caffè/Thè	NA	NA	NA	NA	NA	NA	2	2	2	2	1	2	3	1	2	1	4	3	3	2	3	3	4	4
120	t1	CONTROL	first	unipv	Female	23	Italian	Medicine and Surgery (In Italian)	5	Yes	Prevalentemente in Erasmus	No	Sufficient	Yes, but irregular	2-5	No	No	Nutritionist	I prefer to not answer	Vague idea	No	Yes	No	A combination	Caffè/Thè	Yes	Yes	Enough	Enough	A combination	Yes	0	1	2	0	1	1	1	1	2	0	4	3	2	4	4	4	5	4
121	t1	TREATED	first	unipv	Female	25	Other	Medicine and Surgery (In English)	4	Yes	Alone	A couple of days a week	Sufficient	Yes, but irregular	2-5	Yes	Yes	None in particular	Satisfactory	Clear idea	Yes	Yes	No	None of the previous	NA	Yes	Yes	Much	Enough	A combination	Yes	0	1	3	3	3	3	1	3	1	2	3	4	3	3	3	3	3	3
122	t1	CONTROL	first	unipv	Female	24	Italian	Medicine and Surgery (In Italian)	6	No, there is no problem	Shared apartment	No	More than comfortable	Yes, but irregular	2-5	No	No	None in particular	Satisfactory	Vague idea	Yes	Yes	Yes	A combination	Caffè/Thè	Yes	Yes	Much	Enough	Social relations	Yes	1	2	3	2	2	4	2	2	1	1	3	2	2	4	3	3	3	3
123	t1	TREATED	first	unipv	Male	22	Italian	Medicine and Surgery (In Italian)	4	Yes	with family	No	Sufficient	Little or nothing	2-5	No	No	None in particular	Satisfactory	Vague idea	No	Yes	No	None of the previous	Caffè/Thè	Yes	No	Much	NA	A combination	NA	2	2	3	3	2	4	2	3	2	2	3	3	3	5	3	2	3	2
124	t1	CONTROL	first	unipv	Male	24	Italian	Medicine and Surgery (In English)	5	Yes	with family	No	Comfortable	Yes, but irregular	0-1	No	No	None in particular	Satisfactory	Clear idea	Yes	No	No	None of the previous	NA	Yes	Yes	Much	Much	A combination	Yes	2	3	2	1	3	3	2	2	2	2	3	4	2	3	2	4	2	3
126	t1	TREATED	first	unipv	Female	21	Italian	Medicine and Surgery (In English)	3	Yes	Shared apartment	No	Sufficient	Yes, regular	2-5	No	No	None in particular	I prefer to not answer	Vague idea	Yes	Yes	No	None of the previous	Caffè/Thè	Yes	No	Enough	Enough	Social relations	Yes	1	2	3	2	3	3	2	3	2	2	2	2	2	1	2	3	4	3
127	t1	CONTROL	first	unipv	Female	25	Italian	Medicine and Surgery (In English)	6	Yes	with partner	No	Sufficient	Little or nothing	0-1	Yes	No	None in particular	Satisfactory	Vague idea	No	Yes	No	None of the previous	NA	Yes	No	Much	Little or nothing	Social relations	No	0	3	4	2	2	4	3	3	3	0	2	3	2	4	1	3	2	3
128	t1	CONTROL	first	unipv	Female	23	Italian	Medicine and Surgery (In English)	4	No, there is no problem	Shared apartment	No	More than comfortable	Yes, regular	>5	No	No	None in particular	Unsatisfactory	Clear idea	Yes	Yes	No	None of the previous	Caffè/Thè	Yes	No	Enough	Enough	Study	Yes	2	2	2	0	1	2	1	2	1	1	4	4	3	4	4	4	4	4
129	t1	TREATED	first	unipv	Female	20	Italian	Medicine and Surgery (In English)	1	Yes	with family	No	More than comfortable	Yes, regular	2-5	Yes	No	Vegetarian or Vegan	Satisfactory	Vague idea	Yes	Yes	No	None of the previous	Caffè/Thè	Yes	No	Much	Enough	A combination	Yes	1	2	4	3	2	2	3	2	3	2	3	3	2	3	4	3	3	2
133	t1	CONTROL	first	unipv	Female	21	Italian	Medicine and Surgery (In English)	1	Yes	with family	No	More than comfortable	Little or nothing	>5	Yes	No	None in particular	Unsatisfactory	Vague idea	No	No	No	Psychoactive drugs	A combination	Yes	Yes	Much	Enough	A combination	Yes	1	4	4	3	4	4	3	4	2	1	2	3	2	4	2	3	3	2
134	t1	CONTROL	first	unipv	Female	23	Italian	Medicine and Surgery (In Italian)	4	Yes	with family	No	More than comfortable	Yes, regular	>5	No	Yes	Allergies /intolerances	Unsatisfactory	Vague idea	No	No	No	None of the previous	Caffè/Thè	Yes	No	Much	Enough	Social relations	Yes	2	2	3	3	3	3	3	3	2	3	2	2	2	2	2	3	3	2
135	t1	CONTROL	first	unipv	Male	23	Italian	Medicine and Surgery (In Italian)	3	Yes	with family	No	Comfortable	Little or nothing	0-1	No	No	Nutritionist	Satisfactory	Vague idea	No	Yes	No	None of the previous	NA	Yes	No	Much	Enough	Social relations	Yes	2	2	2	1	2	3	2	2	1	1	5	3	3	4	4	4	4	4
136	t1	TREATED	first	unibs	Female	21	Italian	Medicine and Surgery (In Italian)	3	Yes	with family	No	Sufficient	Yes, regular	2-5	Yes	Yes	None in particular	Unsatisfactory	Vague idea	Yes	Yes	No	None of the previous	Caffè/Thè	Yes	Yes	Enough	Much	A combination	Yes	3	3	2	2	1	3	1	2	3	2	4	4	4	5	4	3	4	4
137	t1	TREATED	first	unipv	Male	24	Italian	Medicine and Surgery (In Italian)	6	Yes	Alone	No	Comfortable	Little or nothing	0-1	No	No	None in particular	Satisfactory	Vague idea	Yes	Yes	No	Alcol	NA	Yes	Yes	Much	Enough	A combination	Yes	1	2	2	1	2	3	1	1	1	2	4	4	3	4	2	3	3	2
142	t1	TREATED	first	unipv	Female	23	Italian	Medicine and Surgery (In Italian)	5	Yes	Alone	No	Comfortable	Little or nothing	2-5	No	No	None in particular	I prefer to not answer	Clear idea	Yes	No	No	None of the previous	NA	Yes	Yes	Enough	Much	A combination	Yes	2	2	2	2	2	2	2	2	1	3	3	2	3	4	2	3	3	1
143	t1	TREATED	first	unipv	Female	22	Italian	Medicine and Surgery (In Italian)	4	Yes	Shared apartment	No	Comfortable	Yes, but irregular	0-1	Yes	Yes	None in particular	Satisfactory	Vague idea	Yes	No	No	Alcol	Caffè/Thè	Yes	Yes	Much	Little or nothing	A combination	Yes	3	2	4	2	3	3	2	3	2	3	3	2	1	4	3	2	2	3
144	t1	TREATED	first	unipv	Female	29	Italian	Medicine and Surgery (In Italian)	Supplementary year/s	No, there is problem	with partner	No	Sufficient	Yes, but irregular	>5	No	Yes	Other	I prefer to not answer	Vague idea	No	Yes	No	None of the previous	NA	Yes	Yes	Enough	Enough	Social relations	Yes	1	2	2	2	2	2	2	2	1	1	3	3	3	4	3	3	3	4
145	t1	CONTROL	first	unipv	Female	24	Italian	Medicine and Surgery (In English)	5	Yes	with family	No	Comfortable	Yes, but irregular	2-5	No	No	None in particular	Satisfactory	I did not know	No	No	No	Alcol	Caffè/Thè	Yes	No	Much	Much	A combination	Yes	2	2	2	2	2	3	3	2	3	2	3	2	4	4	4	4	4	3
146	t1	CONTROL	first	unipr	Female	24	Italian	Medicine and Surgery (In Italian)	6	No, there is problem	Shared apartment	No	More than comfortable	Little or nothing	0-1	Yes	No	Other	Satisfactory	Vague idea	No	Yes	No	None of the previous	A combination	Yes	Yes	Much	Enough	A combination	Yes	1	2	3	2	2	3	2	2	3	3	3	3	2	3	2	2	4	3
148	t1	CONTROL	first	unipv	Male	24	Italian	Medicine and Surgery (In Italian)	5	Yes	with partner	No	More than comfortable	Little or nothing	>5	No	No	None in particular	Satisfactory	Vague idea	No	Yes	No	None of the previous	NA	Yes	Yes	Little or nothing	Enough	A combination	Yes	1	1	1	1	1	2	1	1	2	0	5	5	4	4	5	5	4	5
149	t1	CONTROL	first	unipv	Female	23	Italian	Medicine and Surgery (In English)	3	Yes	with family	A couple of days a week	More than comfortable	Yes, but irregular	>5	No	Yes	None in particular	Satisfactory	Vague idea	No	Yes	No	None of the previous	Caffè/Thè	Yes	Yes	Enough	Enough	Social relations	Yes	1	2	3	2	2	4	3	2	2	2	3	3	2	4	2	3	3	3
150	t1	CONTROL	first	unipv	Female	21	Italian	Medicine and Surgery (In Italian)	3	Yes	with family	No	Scarce	Yes, regular	>5	No	No	Vegetarian or Vegan	Satisfactory	Vague idea	No	Yes	No	None of the previous	Caffè/Thè	Yes	Yes	Much	Enough	Social relations	Yes	3	4	4	2	4	3	1	3	3	3	2	4	1	5	4	4	3	2
151	t1	CONTROL	first	unipv	Female	21	Italian	Medicine and Surgery (In English)	3	Yes	with family	No	Comfortable	Little or nothing	>5	Yes	No	Vegetarian or Vegan	Unsatisfactory	Clear idea	No	Yes	No	None of the previous	Caffè/Thè	Yes	Yes	Much	Little or nothing	Social relations	Yes	1	2	1	1	2	3	1	1	1	2	3	3	4	3	4	4	4	4
153	t1	CONTROL	first	unipv	Female	20	Italian	Medicine and Surgery (In English)	1	Yes	with family	No	More than comfortable	Yes, but irregular	2-5	Yes	Yes	None in particular	I prefer to not answer	Vague idea	No	Yes	No	None of the previous	Caffè/Thè	Yes	Yes	Enough	Enough	A combination	No	0	2	3	3	3	3	1	2	1	3	4	4	2	5	4	3	3	2
155	t1	CONTROL	first	unipv	Female	24	Italian	Medicine and Surgery (In Italian)	6	Yes	with family	No	Comfortable	Little or nothing	2-5	No	Yes	None in particular	Satisfactory	Vague idea	No	Yes	Yes	None of the previous	Caffè/Thè	Yes	Yes	Much	Much	A combination	Yes	1	2	2	1	2	2	2	3	2	2	4	2	3	4	2	4	4	3
157	t1	TREATED	first	unipv	Female	33	Italian	Medicine and Surgery (In Italian)	4	No, there is problem	Alone	A couple of days a week	Sufficient	Yes, but irregular	0-1	No	No	None in particular	Satisfactory	Clear idea	Yes	No	No	None of the previous	Supplements	Yes	No	Much	Enough	A combination	Yes	1	1	1	2	2	2	1	1	1	0	3	4	4	4	2	4	4	3
158	t1	TREATED	first	unipv	Male	22	Italian	Medicine and Surgery (In Italian)	4	Yes	College	No	Comfortable	Yes, regular	>5	No	No	None in particular	Unsatisfactory	Vague idea	Yes	Yes	No	A combination	Caffè/Thè	Yes	Yes	Much	Enough	Social relations	Yes	3	3	3	1	2	4	2	3	3	4	4	3	3	4	3	3	3	3
160	t1	TREATED	first	unipv	Female	23	Italian	Medicine and Surgery (In Italian)	5	Yes	with family	No	Comfortable	Yes, regular	2-5	No	No	None in particular	Satisfactory	Vague idea	No	No	No	None of the previous	NA	Yes	Yes	Much	Much	A combination	Yes	1	1	2	1	1	2	1	1	2	1	4	4	3	5	4	4	4	3
162	t1	CONTROL	first	unipv	Male	23	Italian	Medicine and Surgery (In Italian)	4	Yes	with family	No	Comfortable	Little or nothing	2-5	Yes	No	None in particular	Unsatisfactory	Vague idea	No	Yes	No	Sigarette	Caffè/Thè	Yes	Yes	Much	Enough	A combination	Yes	1	2	4	2	2	4	2	1	1	3	3	4	3	4	3	4	5	4
164	t1	CONTROL	first	unipv	Female	22	Italian	Medicine and Surgery (In Italian)	3	Yes	with family	No	Sufficient	Yes, but irregular	0-1	Yes	No	None in particular	Satisfactory	Vague idea	No	Yes	No	None of the previous	NA	Yes	Yes	Much	Much	A combination	Yes	2	3	4	1	3	2	3	2	4	3	3	2	3	2	3	2	2	3
165	t1	CONTROL	first	unipv	Female	22	Italian	Medicine and Surgery (In Italian)	4	No, there is no problem	Shared apartment	No	Sufficient	Yes, but irregular	2-5	Yes	No	None in particular	Unsatisfactory	Vague idea	No	No	No	None of the previous	A combination	Yes	Yes	Much	Enough	A combination	Yes	2	2	2	2	3	3	3	3	3	2	3	3	3	4	2	3	4	3
167	t1	TREATED	first	unipv	Female	20	Other	Medicine and Surgery (In Italian)	1	Yes	with family	No	Scarce	Yes, regular	>5	Yes	Yes	Nutritionist	Unsatisfactory	Vague idea	Yes	No	No	Sigarette	NA	Yes	No	Much	Much	A combination	Yes	3	3	3	0	2	4	2	2	1	1	3	3	3	5	4	4	4	3
168	t1	CONTROL	first	unipv	Female	22	Italian	Medicine and Surgery (In Italian)	4	Yes	College	No	Sufficient	Yes, but irregular	0-1	No	No	None in particular	Unsatisfactory	Vague idea	Yes	No	No	Sigarette	Caffè/Thè	Yes	Yes	Much	Little or nothing	Other	No	2	4	4	2	3	4	3	3	2	3	2	3	1	4	1	3	3	2
169	t1	CONTROL	first	unipv	Female	22	Italian	Medicine and Surgery (In Italian)	4	Yes	College	No	Sufficient	Little or nothing	0-1	No	No	None in particular	Satisfactory	Vague idea	No	Yes	No	None of the previous	Caffè/Thè	Yes	Yes	Much	Much	A combination	Yes	4	3	4	2	3	1	2	3	4	4	2	4	3	4	2	3	3	3
170	t1	CONTROL	first	unipv	Female	19	Italian	Medicine and Surgery (In Italian)	1	Yes	with family	No	Comfortable	Yes, but irregular	2-5	No	No	None in particular	Satisfactory	Vague idea	No	Yes	No	None of the previous	NA	Yes	Yes	Little or nothing	Enough	Social relations	Yes	1	2	3	2	3	2	2	3	1	2	2	3	3	3	2	3	3	3
171	t1	CONTROL	first	unipv	Female	27	Italian	Medicine and Surgery (In Italian)	Supplementary year/s	No, there is no problem	with family	No	More than comfortable	Yes, but irregular	0-1	No	Yes	None in particular	Unsatisfactory	Vague idea	No	Yes	No	None of the previous	Caffè/Thè	Yes	Yes	Much	Enough	A combination	Yes	2	1	4	2	2	4	3	2	2	2	3	3	1	4	1	2	2	2
175	t1	TREATED	first	unipv	Female	26	Italian	Medicine and Surgery (In Italian)	4	No, there is problem	with partner	No	More than comfortable	Yes, but irregular	0-1	No	No	None in particular	Satisfactory	Vague idea	No	Yes	No	Alcol	Caffè/Thè	Yes	Yes	Much	Enough	Social relations	Yes	2	2	2	2	1	4	0	0	3	2	3	3	3	3	3	3	3	3
177	t1	TREATED	first	unipv	Female	20	Italian	Medicine and Surgery (In Italian)	1	Yes	College	No	Sufficient	Little or nothing	0-1	Yes	Yes	None in particular	Satisfactory	Clear idea	Yes	Yes	No	A combination	Caffè/Thè	Yes	Yes	Much	Little or nothing	A combination	Yes	1	2	2	1	1	4	1	1	2	0	4	4	3	5	2	4	4	3
178	t1	CONTROL	first	unipv	Female	19	Italian	Medicine and Surgery (In Italian)	1	Yes	with family	No	More than comfortable	Little or nothing	>5	No	Yes	None in particular	Satisfactory	Vague idea	No	No	No	None of the previous	NA	Yes	No	Much	Enough	Social relations	Yes	1	2	2	1	1	2	1	1	2	1	4	3	3	5	4	4	4	4
180	t1	CONTROL	first	unipv	Female	26	Italian	Medicine and Surgery (In Italian)	3	No, there is problem	with family	No	Sufficient	Yes, but irregular	0-1	No	Yes	None in particular	Satisfactory	Vague idea	No	Yes	No	None of the previous	Caffè/Thè	NA	Yes	Much	Little or nothing	No effect negatively	No	2	3	4	2	3	3	2	3	2	2	3	4	2	5	2	3	3	3
181	t1	CONTROL	first	unipv	Female	21	Italian	Medicine and Surgery (In Italian)	3	Yes	with family	No	Sufficient	Yes, but irregular	0-1	No	No	None in particular	Satisfactory	Vague idea	No	Yes	No	None of the previous	A combination	Yes	No	Enough	Enough	A combination	Yes	1	2	3	3	2	4	2	2	1	4	4	4	3	5	2	3	3	3
184	t1	CONTROL	first	unipv	Female	21	Italian	Medicine and Surgery (In Italian)	1	Yes	Shared apartment	No	Sufficient	Yes, regular	>5	Yes	Yes	Vegetarian or Vegan	I prefer to not answer	Vague idea	Yes	Yes	No	None of the previous	A combination	Yes	No	Enough	Enough	A combination	Yes	3	3	3	2	2	3	2	1	3	2	3	3	4	2	2	2	3	2
185	t1	TREATED	first	unipv	Female	30	Italian	Medicine and Surgery (In Italian)	Supplementary year/s	No, there is problem	with family	No	Comfortable	Yes, regular	>5	No	No	None in particular	Unsatisfactory	Vague idea	Yes	No	Yes	None of the previous	Caffè/Thè	Yes	Yes	Enough	Much	A combination	Yes	1	2	3	2	2	3	3	2	2	2	2	4	2	4	2	3	4	3
186	t1	TREATED	first	unipv	Female	19	Italian	Medicine and Surgery (In Italian)	1	Yes	with family	No	Comfortable	Little or nothing	2-5	Yes	Yes	None in particular	Satisfactory	Vague idea	No	Yes	No	None of the previous	Caffè/Thè	Yes	No	Enough	Little or nothing	Social relations	Yes	1	2	2	1	2	3	1	2	2	2	4	4	4	3	3	3	4	4
187	t1	TREATED	first	unipv	Female	23	Other	Medicine and Surgery (In Italian)	3	Yes	with family	No	Scarce	Yes, but irregular	0-1	Yes	Yes	None in particular	I prefer to not answer	Vague idea	No	Yes	No	None of the previous	A combination	Yes	Yes	Much	Enough	A combination	Yes	0	0	1	0	0	4	0	0	0	0	5	5	4	3	4	4	5	5
188	t1	TREATED	first	unipv	Female	21	Italian	Medicine and Surgery (In Italian)	3	Yes	with partner	A couple of days a week	Sufficient	Yes, but irregular	2-5	Yes	No	None in particular	Satisfactory	Vague idea	No	Yes	No	None of the previous	Caffè/Thè	Yes	No	Much	Much	Social relations	Yes	2	1	4	2	3	3	2	2	1	2	3	3	2	3	2	3	3	3
189	t1	CONTROL	first	unipv	Female	20	Italian	Medicine and Surgery (In Italian)	1	Yes	with family	No	Comfortable	Yes, regular	>5	Yes	Yes	None in particular	Unsatisfactory	Vague idea	Yes	Yes	No	None of the previous	Caffè/Thè	Yes	Yes	Much	Much	Social relations	Yes	2	1	2	2	2	1	2	2	4	1	3	3	3	4	4	4	5	4
190	t1	TREATED	first	unipv	Female	21	Italian	Medicine and Surgery (In Italian)	3	No, there is problem	with partner	No	Sufficient	Yes, but irregular	>5	No	No	Nutritionist	Satisfactory	Clear idea	Yes	Yes	No	None of the previous	Caffè/Thè	Yes	Yes	Much	Enough	Social relations	Yes	1	2	2	2	1	2	1	1	2	1	3	3	3	3	3	3	3	3
191	t1	TREATED	first	unipv	Female	22	Italian	Medicine and Surgery (In Italian)	3	Yes	with partner	No	Comfortable	Yes, but irregular	>5	No	No	Vegetarian or Vegan	Satisfactory	Clear idea	Yes	Yes	No	None of the previous	Caffè/Thè	Yes	Yes	Much	Enough	A combination	Yes	2	2	2	1	2	2	1	2	1	1	3	3	3	4	4	3	3	3
192	t1	TREATED	first	unipv	Female	19	Italian	Medicine and Surgery (In Italian)	1	Yes	with family	No	Comfortable	Little or nothing	>5	Yes	Yes	None in particular	Satisfactory	Vague idea	Yes	Yes	No	None of the previous	Caffè/Thè	Yes	Yes	Enough	Enough	A combination	Yes	2	2	2	2	2	2	2	1	2	1	3	2	3	4	4	4	4	3
193	t1	CONTROL	first	unipv	Male	23	Italian	Medicine and Surgery (In Italian)	4	No, there is no problem	Alone	No	Comfortable	Yes, regular	>5	No	No	Nutritionist	Satisfactory	Vague idea	No	No	No	Sigarette	A combination	Yes	Yes	Much	Little or nothing	A combination	Yes	2	2	4	2	2	4	3	2	3	3	3	2	3	3	1	3	3	3
195	t1	TREATED	first	unipv	Male	22	Italian	Medicine and Surgery (In Italian)	4	Yes	Shared apartment	No	Comfortable	Little or nothing	0-1	Yes	Yes	None in particular	Satisfactory	Vague idea	No	Yes	No	None of the previous	A combination	Yes	Yes	Much	Much	A combination	Yes	2	2	1	1	2	2	1	1	2	1	3	3	3	4	4	4	4	3
196	t1	TREATED	first	unipv	Female	20	Italian	Medicine and Surgery (In Italian)	2	No, there is problem	College	No	Sufficient	Yes, but irregular	>5	Yes	Yes	Vegetarian or Vegan	Unsatisfactory	Clear idea	Yes	No	No	None of the previous	NA	Yes	Yes	Much	Much	A combination	Yes	2	2	3	1	2	3	1	2	1	2	4	4	3	4	3	3	4	4
200	t1	TREATED	first	unipv	Female	20	Italian	Medicine and Surgery (In English)	1	Yes	with family	No	Sufficient	Yes, but irregular	2-5	No	Yes	None in particular	I prefer to not answer	Vague idea	No	Yes	No	Sigarette	Caffè/Thè	Yes	Yes	Much	Enough	Other	Yes	1	2	2	1	3	1	1	1	1	1	2	2	4	4	2	4	4	4
201	t1	CONTROL	first	unipv	Male	21	Italian	Medicine and Surgery (In Italian)	3	Yes	with family	No	More than comfortable	Little or nothing	>5	No	Yes	None in particular	Unsatisfactory	Vague idea	No	Yes	No	None of the previous	Caffè/Thè	Yes	Yes	Much	Enough	Social relations	Yes	1	1	2	2	2	1	1	2	2	1	3	2	3	3	3	3	3	3
202	t1	CONTROL	first	unipv	Male	22	Italian	Medicine and Surgery (In Italian)	4	Yes	with family	A couple of days a week	Sufficient	Yes, regular	2-5	Yes	No	None in particular	Unsatisfactory	Vague idea	No	Yes	No	None of the previous	NA	Yes	Yes	Enough	Much	Social relations	Yes	2	2	3	2	2	1	2	2	2	2	2	3	2	4	2	3	3	2
204	t1	TREATED	first	unipv	Male	24	Italian	Medicine and Surgery (In Italian)	4	Yes	with partner	No	Comfortable	Yes, but irregular	0-1	Yes	No	None in particular	Unsatisfactory	Vague idea	Yes	Yes	No	None of the previous	Caffè/Thè	Yes	Yes	Much	Little or nothing	No effect negatively	Yes	1	1	3	0	0	4	1	1	0	1	5	5	3	5	4	4	4	3
206	t1	TREATED	first	unipv	Female	23	Italian	Medicine and Surgery (In Italian)	5	Yes	with family	No	More than comfortable	Little or nothing	0-1	No	No	None in particular	I prefer to not answer	Vague idea	No	Yes	Yes	Sigarette	Caffè/Thè	Yes	Yes	Enough	Enough	A combination	Yes	2	2	3	2	2	3	2	2	1	3	2	2	3	3	2	2	4	2
207	t1	CONTROL	first	unipv	Female	26	Italian	Medicine and Surgery (In Italian)	6	No, there is problem	with family	No	Scarce	Little or nothing	2-5	No	No	Vegetarian or Vegan	Satisfactory	Clear idea	Yes	Yes	Yes	None of the previous	NA	Yes	Yes	Much	Enough	A combination	Yes	3	3	4	3	3	1	3	3	4	3	2	3	1	4	1	2	3	1
209	t1	TREATED	first	unipv	Male	24	Italian	Medicine and Surgery (In Italian)	6	Yes	with family	No	Comfortable	Yes, regular	>5	No	No	None in particular	Satisfactory	Vague idea	Yes	No	No	None of the previous	NA	Yes	Yes	Much	Little or nothing	Other	No	1	2	2	2	2	1	2	2	2	1	3	3	3	3	3	3	4	4
210	t1	CONTROL	first	unipv	Female	22	Italian	Medicine and Surgery (In Italian)	4	No, there is problem	with family	No	Comfortable	Little or nothing	>5	No	No	Other	Unsatisfactory	Clear idea	No	No	Yes	A combination	Supplements	Yes	Yes	Much	Enough	A combination	Yes	2	2	3	3	3	4	3	3	2	4	3	3	2	2	1	3	3	3
211	t1	TREATED	first	unipv	Female	19	Italian	Medicine and Surgery (In Italian)	1	Yes	with family	No	Comfortable	Yes, regular	>5	Yes	No	None in particular	Unsatisfactory	Vague idea	Yes	Yes	No	None of the previous	NA	Yes	Yes	Much	Much	Social relations	Yes	1	2	2	2	2	3	1	2	1	3	3	2	4	3	3	3	4	4
212	t1	TREATED	first	unipv	Female	20	Italian	Medicine and Surgery (In Italian)	1	Yes	with family	No	Sufficient	Yes, regular	2-5	No	No	Other	Unsatisfactory	Vague idea	Yes	No	No	None of the previous	Caffè/Thè	No	Yes	Enough	Enough	A combination	Yes	1	1	1	1	2	1	1	2	2	0	4	3	4	4	3	4	4	4
214	t1	TREATED	first	unipv	Female	22	Italian	Medicine and Surgery (In Italian)	4	Yes	with family	No	Comfortable	Yes, but irregular	2-5	Yes	Yes	None in particular	Unsatisfactory	Vague idea	No	Yes	No	None of the previous	Caffè/Thè	Yes	Yes	Enough	Enough	A combination	Yes	2	1	1	1	1	1	1	1	1	0	4	4	4	4	4	4	4	4
215	t1	TREATED	first	unipv	Male	23	Italian	Medicine and Surgery (In Italian)	4	No, there is no problem	Shared apartment	No	Comfortable	Little or nothing	0-1	Yes	Yes	None in particular	Unsatisfactory	Vague idea	Yes	No	No	A combination	Caffè/Thè	Yes	Yes	Enough	Enough	Social relations	Yes	2	2	3	1	2	2	2	2	3	3	3	3	2	2	2	3	3	3
216	t1	TREATED	first	unipv	Female	23	Italian	Medicine and Surgery (In Italian)	5	No, there is problem	with family	No	More than comfortable	Little or nothing	0-1	No	No	Nutritionist	I prefer to not answer	Clear idea	Yes	Yes	No	None of the previous	NA	Yes	Yes	Much	Much	A combination	Yes	2	3	3	2	3	3	2	3	2	3	2	2	2	3	2	2	3	2
217	t1	CONTROL	first	unipv	Female	24	Italian	Medicine and Surgery (In Italian)	5	Yes	with family	A couple of days a week	Comfortable	Little or nothing	2-5	Yes	Yes	None in particular	Unsatisfactory	Vague idea	No	Yes	No	None of the previous	NA	Yes	No	Enough	Enough	Social relations	Yes	1	2	3	2	2	4	2	2	1	1	3	4	2	3	3	4	3	3
218	t1	CONTROL	first	unipr	Female	28	Italian	Medicine and Surgery (In Italian)	Supplementary year/s	No, there is no problem	with partner	Every day (Part-time)	Comfortable	Little or nothing	2-5	Yes	Yes	None in particular	Satisfactory	Clear idea	Yes	Yes	Yes	None of the previous	NA	Yes	No	Much	Enough	Other	Yes	1	1	2	1	1	2	2	1	2	1	4	3	3	4	3	4	4	4
219	t1	TREATED	first	unipv	Female	29	Italian	Medicine and Surgery (In Italian)	Supplementary year/s	No, there is problem	with family	No	Comfortable	Little or nothing	0-1	No	Yes	None in particular	I prefer to not answer	Vague idea	No	Yes	No	None of the previous	NA	Yes	Yes	Much	Enough	A combination	Yes	1	2	2	2	3	1	3	2	2	3	3	3	3	4	3	3	3	2
220	t1	CONTROL	first	unipv	Male	19	Italian	Medicine and Surgery (In Italian)	1	Yes	with family	No	Comfortable	Yes, regular	>5	No	No	None in particular	Satisfactory	Clear idea	Yes	No	No	None of the previous	A combination	Yes	No	Much	Enough	No effect negatively	Yes	3	2	3	1	2	2	3	1	1	1	4	4	3	5	3	4	4	4
221	t1	CONTROL	first	unipv	Female	24	Italian	Medicine and Surgery (In English)	5	Yes	with family	No	More than comfortable	Yes, but irregular	0-1	No	No	Other	Unsatisfactory	Vague idea	Yes	Yes	No	None of the previous	Caffè/Thè	Yes	Yes	Enough	Enough	Social relations	Yes	3	3	3	2	1	3	2	2	3	3	3	3	3	4	3	3	3	3
222	t1	CONTROL	first	unipv	Male	23	Italian	Medicine and Surgery (In Italian)	5	No, there is problem	with family	No	Sufficient	Little or nothing	0-1	No	No	None in particular	Unsatisfactory	I did not know	No	No	No	None of the previous	NA	Yes	Yes	Much	Much	A combination	Yes	2	3	4	3	3	3	3	3	3	3	1	2	2	4	2	2	3	1
227	t1	CONTROL	first	unipr	Female	27	Italian	Medicine and Surgery (In Italian)	Supplementary year/s	No, there is problem	with family	No	Sufficient	Little or nothing	2-5	No	Yes	Other	I prefer to not answer	Vague idea	Yes	Yes	No	None of the previous	Caffè/Thè	Yes	Yes	Much	Enough	A combination	Yes	4	4	4	4	1	4	4	3	4	4	1	1	3	3	1	2	4	1
228	t1	TREATED	first	unipr	Male	24	Italian	Medicine and Surgery (In Italian)	4	Yes	with family	No	Sufficient	Yes, but irregular	2-5	Yes	No	None in particular	Unsatisfactory	Vague idea	No	Yes	No	None of the previous	A combination	No	No	Much	Much	A combination	Yes	1	3	3	3	3	3	3	1	1	3	2	1	3	2	1	3	2	3
230	t1	CONTROL	first	unipv	Female	27	Italian	Medicine and Surgery (In Italian)	3	No, there is problem	with partner	No	Comfortable	Yes, regular	>5	Yes	No	None in particular	Satisfactory	Vague idea	No	Yes	No	None of the previous	NA	Yes	No	Much	Little or nothing	Social relations	No	2	3	3	3	2	1	3	3	2	3	3	3	3	4	3	2	3	3
234	t1	TREATED	first	unipv	Male	23	Italian	Medicine and Surgery (In Italian)	4	Yes	with family	No	Comfortable	Yes, but irregular	0-1	No	No	None in particular	Unsatisfactory	Vague idea	No	Yes	No	None of the previous	Caffè/Thè	Yes	Yes	Much	Much	A combination	Yes	2	2	2	2	1	3	1	2	3	2	3	3	2	2	2	2	2	3
237	t1	CONTROL	first	unipv	Male	20	Italian	Medicine and Surgery (In Italian)	1	Yes	with family	No	Comfortable	Yes, but irregular	>5	No	No	None in particular	I prefer to not answer	Vague idea	No	Yes	No	None of the previous	NA	Yes	No	Enough	Enough	A combination	Yes	1	2	2	1	3	3	1	2	1	1	3	4	3	3	1	4	4	4
238	t1	TREATED	first	unipv	Female	26	Italian	Medicine and Surgery (In Italian)	Supplementary year/s	No, there is no problem	with partner	No	Comfortable	Yes, regular	0-1	No	No	None in particular	Satisfactory	Clear idea	Yes	Yes	Yes	None of the previous	A combination	Yes	No	Enough	Enough	A combination	No	2	2	3	1	1	3	1	1	1	3	4	4	2	4	1	4	3	3
239	t1	TREATED	first	unipv	Female	27	Italian	Medicine and Surgery (In Italian)	Supplementary year/s	No, there is problem	with family	No	Sufficient	Little or nothing	0-1	No	Yes	None in particular	Unsatisfactory	Vague idea	No	No	No	Sigarette	A combination	Yes	Yes	Much	Enough	A combination	Yes	2	2	2	2	2	2	2	2	2	2	3	3	3	3	3	3	3	3
240	t1	TREATED	first	unipv	Female	23	Italian	Medicine and Surgery (In Italian)	5	Yes	with family	No	More than comfortable	Yes, regular	2-5	Yes	Yes	None in particular	Satisfactory	Vague idea	Yes	Yes	No	None of the previous	Caffè/Thè	Yes	Yes	Much	Much	Social relations	Yes	3	2	4	0	2	3	1	2	3	2	4	4	3	5	2	4	4	3
241	t1	TREATED	first	unipv	Male	22	Italian	Medicine and Surgery (In Italian)	5	Yes	Shared apartment	No	Comfortable	Little or nothing	2-5	Yes	No	None in particular	Satisfactory	Vague idea	No	Yes	No	Sigarette	Caffè/Thè	Yes	Yes	Much	Enough	Social relations	Yes	1	1	3	1	2	3	2	1	1	2	4	4	2	3	2	4	4	3
242	t1	TREATED	first	unipv	Female	22	Italian	Medicine and Surgery (In Italian)	4	Yes	Shared apartment	No	More than comfortable	Yes, regular	0-1	Yes	No	None in particular	Satisfactory	Vague idea	No	No	No	A combination	NA	Yes	No	Enough	Enough	A combination	Yes	1	2	2	1	1	3	2	1	2	2	4	4	3	4	3	3	3	3
243	t1	TREATED	first	unipv	Female	20	Italian	Medicine and Surgery (In Italian)	1	Yes	Alone	No	Scarce	Yes, but irregular	2-5	Yes	Yes	None in particular	Satisfactory	Vague idea	No	Yes	No	None of the previous	NA	Yes	Yes	Enough	Enough	A combination	Yes	1	2	2	2	2	2	1	2	1	2	3	4	4	3	3	3	4	3
244	t1	TREATED	first	unipv	Female	24	Italian	Medicine and Surgery (In Italian)	5	Yes	Shared apartment	No	Sufficient	Little or nothing	2-5	No	No	Vegetarian or Vegan	Satisfactory	Clear idea	Yes	No	No	None of the previous	Caffè/Thè	Yes	Yes	Much	Enough	A combination	Yes	2	1	2	1	1	2	2	2	1	0	4	3	3	4	3	3	3	3
248	t1	CONTROL	first	unipv	Female	23	Italian	Medicine and Surgery (In Italian)	5	No, there is problem	with family	No	More than comfortable	Little or nothing	0-1	Yes	No	None in particular	I prefer to not answer	Vague idea	No	No	No	None of the previous	NA	Yes	Yes	Much	Enough	A combination	Yes	2	2	2	2	3	3	2	2	2	2	2	3	3	3	2	2	4	3
249	t1	CONTROL	first	unimi	Female	23	Italian	Medicine and Surgery (In Italian)	4	Yes	with family	No	Sufficient	Yes, but irregular	0-1	Yes	Yes	None in particular	Unsatisfactory	Vague idea	No	Yes	No	None of the previous	NA	Yes	Yes	Enough	Enough	Social relations	No	2	2	3	3	2	3	2	2	3	2	4	3	2	4	3	3	3	4
251	t1	CONTROL	first	unipv	Female	20	Italian	Medicine and Surgery (In Italian)	1	Yes	with family	No	More than comfortable	Little or nothing	0-1	No	Yes	None in particular	Unsatisfactory	Vague idea	No	Yes	No	None of the previous	Caffè/Thè	Yes	Yes	Enough	Enough	A combination	Yes	1	2	3	2	1	4	2	2	1	2	2	3	2	3	2	3	4	3
252	t1	CONTROL	first	unipv	Female	20	Italian	Medicine and Surgery (In English)	1	Yes	with family	No	Comfortable	Yes, regular	>5	No	Yes	None in particular	Unsatisfactory	Clear idea	Yes	Yes	No	None of the previous	Caffè/Thè	No	Yes	Much	Much	Social relations	Yes	1	2	3	2	2	3	2	2	2	2	3	3	2	2	2	3	3	2
253	t1	CONTROL	first	unipv	Female	21	Italian	Medicine and Surgery (In Italian)	1	Yes	with family	No	Comfortable	Little or nothing	2-5	Yes	Yes	None in particular	Unsatisfactory	Vague idea	No	No	No	Sigarette	A combination	Yes	Yes	Enough	Enough	A combination	Yes	2	3	3	2	2	3	1	2	2	3	3	3	3	4	3	3	3	3
254	t1	TREATED	first	unipv	Female	21	Italian	Medicine and Surgery (In English)	3	Yes	with family	No	More than comfortable	Little or nothing	>5	No	No	Other	I prefer to not answer	Vague idea	No	Yes	No	None of the previous	NA	Yes	Yes	Enough	Enough	A combination	Yes	0	2	3	0	3	3	0	1	1	2	3	3	3	1	4	3	4	5
255	t1	CONTROL	first	unipv	Female	20	Italian	Medicine and Surgery (In English)	1	Yes	with family	No	Sufficient	Little or nothing	2-5	No	No	None in particular	Unsatisfactory	Vague idea	No	No	No	None of the previous	Caffè/Thè	Yes	No	Much	Enough	A combination	Yes	3	2	3	2	3	4	3	3	4	2	2	3	1	3	1	3	3	3
256	t1	TREATED	first	unipv	Female	20	Italian	Medicine and Surgery (In English)	1	Yes	with family	No	Comfortable	Yes, but irregular	2-5	Yes	Yes	None in particular	I prefer to not answer	Vague idea	No	Yes	No	None of the previous	Caffè/Thè	No	No	Enough	Enough	Other	Yes	1	1	2	2	1	2	1	2	1	1	3	4	4	4	4	4	4	3
257	t1	TREATED	first	unipv	Female	24	Italian	Medicine and Surgery (In English)	6	Yes	with family	No	Comfortable	Yes, regular	2-5	No	No	None in particular	Satisfactory	Clear idea	No	Yes	No	None of the previous	A combination	Yes	No	Much	Enough	Social relations	Yes	2	2	3	2	2	2	2	2	3	3	2	3	2	3	3	3	3	3
258	t1	CONTROL	first	unipv	Female	20	Italian	Medicine and Surgery (In Italian)	1	Yes	with family	No	Sufficient	Little or nothing	0-1	Yes	Yes	None in particular	I prefer to not answer	Vague idea	No	Yes	No	None of the previous	Supplements	Yes	Yes	Much	Enough	A combination	Yes	1	3	2	2	3	4	2	3	1	2	2	3	3	4	2	2	2	3
259	t1	CONTROL	first	unipv	Female	19	Italian	Medicine and Surgery (In Italian)	1	Yes	Alone	No	Sufficient	Little or nothing	0-1	No	Yes	Nutritionist	Unsatisfactory	Vague idea	No	No	No	None of the previous	Caffè/Thè	Yes	Yes	Enough	Enough	A combination	Yes	0	3	4	3	4	4	3	3	3	2	2	2	1	2	3	4	4	1
260	t1	CONTROL	first	unipv	Female	25	Italian	Medicine and Surgery (In Italian)	6	Yes	with family	No	Comfortable	Little or nothing	>5	No	Yes	None in particular	Unsatisfactory	Vague idea	No	Yes	No	None of the previous	NA	Yes	No	Much	Much	A combination	No	1	2	3	2	2	2	2	1	2	1	3	4	2	4	2	4	4	3
261	t1	TREATED	first	unipv	Female	24	Italian	Medicine and Surgery (In Italian)	6	Yes	Shared apartment	No	Comfortable	Yes, but irregular	0-1	Yes	No	None in particular	Unsatisfactory	Vague idea	No	Yes	No	None of the previous	NA	Yes	Yes	Much	Much	Social relations	Yes	2	1	2	1	1	1	1	1	2	1	4	4	4	5	3	4	4	4
263	t1	TREATED	first	unipv	Female	24	Italian	Medicine and Surgery (In Italian)	6	Yes	College	No	Sufficient	Yes, but irregular	0-1	Yes	Yes	Nutritionist	Unsatisfactory	Vague idea	No	Yes	No	None of the previous	A combination	Yes	Yes	Much	Enough	Social relations	Yes	2	2	3	2	2	4	2	2	3	2	4	4	2	4	3	3	3	3
266	t1	CONTROL	first	unimi_st	Female	27	Italian	Medicine and Surgery (In Italian)	1	Yes	with partner	A couple of days a week	Scarce	Little or nothing	>5	No	No	None in particular	I prefer to not answer	Vague idea	No	No	No	None of the previous	A combination	Yes	Yes	Enough	Enough	A combination	Yes	2	4	4	3	2	3	3	2	2	3	3	3	3	4	2	2	3	3
267	t1	CONTROL	first	unimi_st	Female	20	Italian	Medicine and Surgery (In Italian)	1	Yes	with family	No	Sufficient	Little or nothing	0-1	No	Yes	Nutritionist	Unsatisfactory	Vague idea	No	Yes	No	None of the previous	Caffè/Thè	Yes	No	Much	Enough	Social relations	Yes	1	4	4	3	2	3	2	2	3	3	2	4	2	2	3	3	3	1
270	t1	TREATED	first	unimi_st	Male	21	Italian	Medicine and Surgery (In Italian)	1	Yes	with family	No	More than comfortable	Yes, but irregular	>5	Yes	No	None in particular	I prefer to not answer	Clear idea	Yes	Yes	No	Alcol	Caffè/Thè	Yes	Yes	Enough	Much	A combination	Yes	2	1	1	1	1	1	3	1	3	2	3	5	4	4	3	3	3	3
276	t1	TREATED	first	unipv	Male	22	Italian	Medicine and Surgery (In Italian)	4	Yes	Alone	Every day (Part-time)	Sufficient	Little or nothing	0-1	Yes	No	None in particular	Satisfactory	Vague idea	Yes	Yes	No	None of the previous	NA	Yes	Yes	Much	Enough	A combination	Yes	2	2	2	2	3	2	3	2	1	2	4	4	4	3	3	4	3	4
279	t1	TREATED	first	unipv	Female	21	Italian	Medicine and Surgery (In Italian)	2	Yes	with family	No	Comfortable	Yes, but irregular	0-1	No	Yes	None in particular	Satisfactory	Clear idea	Yes	No	No	Alcol	Caffè/Thè	Yes	Yes	Enough	Much	Social relations	Yes	3	3	2	2	2	3	3	2	3	1	4	3	3	5	3	3	3	4
281	t1	TREATED	first	unimi_st	Female	19	Italian	Medicine and Surgery (In Italian)	1	Yes	with family	No	More than comfortable	Yes, but irregular	>5	Yes	No	None in particular	Satisfactory	Vague idea	No	Yes	No	None of the previous	Caffè/Thè	Yes	No	Enough	Enough	A combination	Yes	3	2	2	2	1	3	3	2	4	2	3	3	3	4	2	3	2	3
282	t1	CONTROL	first	unipv	Female	24	Italian	Medicine and Surgery (In Italian)	6	Yes	with family	No	Comfortable	Yes, but irregular	2-5	Yes	Yes	None in particular	Satisfactory	Vague idea	No	Yes	Yes	None of the previous	Caffè/Thè	Yes	No	Enough	Enough	Social relations	Yes	0	0	1	1	1	1	1	0	0	0	4	4	4	4	4	4	5	4
284	t1	TREATED	first	unipv	Female	19	Italian	Medicine and Surgery (In Italian)	1	Yes	with family	No	Comfortable	Yes, but irregular	0-1	No	No	None in particular	Satisfactory	Vague idea	No	No	No	A combination	Caffè/Thè	Yes	No	Much	Much	Social relations	Yes	4	4	4	3	3	4	3	3	3	4	2	2	2	4	2	2	2	2
286	t1	CONTROL	first	unimi_st	Female	20	Italian	Medicine and Surgery (In Italian)	1	Yes	with family	No	Comfortable	Yes, but irregular	>5	Yes	Yes	None in particular	I prefer to not answer	Vague idea	No	Yes	No	None of the previous	Caffè/Thè	Yes	No	Enough	Enough	Social relations	Yes	2	1	3	2	1	3	1	1	1	1	4	3	3	4	3	3	4	3
287	t1	TREATED	first	unimi_st	Male	20	Italian	Medicine and Surgery (In Italian)	1	Yes	with family	No	Sufficient	Yes, regular	>5	Yes	Yes	None in particular	Unsatisfactory	Vague idea	Yes	Yes	No	None of the previous	NA	Yes	No	Enough	Enough	Social relations	Yes	1	1	1	0	0	2	1	1	1	0	4	4	4	4	3	4	4	3
288	t1	CONTROL	first	unimi_st	Female	21	Italian	Medicine and Surgery (In Italian)	1	Yes	with family	No	Comfortable	Yes, but irregular	>5	Yes	Yes	Allergies /intolerances	Unsatisfactory	Clear idea	Yes	Yes	No	None of the previous	NA	Yes	No	Much	Little or nothing	Social relations	Yes	1	2	3	2	2	4	3	2	2	3	3	4	3	4	3	3	3	3
289	t1	CONTROL	first	unimi_st	Female	22	Italian	Medicine and Surgery (In Italian)	1	No, there is no problem	with family	A couple of days a week	Sufficient	Little or nothing	2-5	No	No	None in particular	Satisfactory	Vague idea	No	Yes	No	None of the previous	A combination	Yes	Yes	Enough	Enough	A combination	Yes	1	2	2	3	2	4	2	2	1	1	4	3	3	3	2	3	3	3
293	t1	CONTROL	first	unirma_verg	Female	21	Italian	Medicine and Surgery (In Italian)	1	No, there is problem	with family	No	Sufficient	Little or nothing	0-1	Yes	Yes	Vegetarian or Vegan	Satisfactory	Vague idea	Yes	No	No	None of the previous	A combination	Yes	Yes	Enough	Much	A combination	Yes	2	3	3	1	0	4	1	2	2	3	3	2	2	5	3	3	4	2
296	t1	TREATED	first	unimi_st	Female	22	Italian	Medicine and Surgery (In Italian)	4	Yes	with family	A couple of days a week	More than comfortable	Little or nothing	0-1	No	Yes	None in particular	I prefer to not answer	Vague idea	No	Yes	No	None of the previous	NA	Yes	No	Much	Enough	Social relations	Yes	1	1	2	2	2	0	2	1	2	1	4	4	3	4	4	3	4	4
297	t1	CONTROL	first	unipv	Male	22	Italian	Medicine and Surgery (In Italian)	3	No, there is problem	Alone	No	More than comfortable	Little or nothing	>5	Yes	No	None in particular	Satisfactory	Vague idea	No	Yes	No	None of the previous	A combination	Yes	No	Enough	Enough	A combination	Yes	0	2	1	2	3	4	0	3	0	3	3	4	4	5	2	2	4	3
298	t1	CONTROL	first	unimi_st	Female	19	Italian	Medicine and Surgery (In Italian)	1	No, there is no problem	with family	No	Sufficient	Little or nothing	>5	No	No	None in particular	Unsatisfactory	Vague idea	No	Yes	No	None of the previous	Caffè/Thè	Yes	No	Enough	Much	A combination	Yes	1	4	4	3	2	4	2	2	3	4	3	2	1	3	3	3	3	2
299	t1	CONTROL	first	unimi_st	Female	19	Italian	Medicine and Surgery (In Italian)	1	Yes	with family	No	Comfortable	Yes, regular	2-5	Yes	Yes	None in particular	I prefer to not answer	Vague idea	Yes	Yes	No	None of the previous	Caffè/Thè	Yes	Yes	Much	Enough	Social relations	Yes	1	2	3	2	1	2	2	2	3	1	4	4	3	3	3	4	4	3
300	t1	TREATED	first	unipv	Female	22	Italian	Medicine and Surgery (In Italian)	3	Yes	with family	No	Comfortable	Yes, regular	0-1	Yes	No	Allergies /intolerances	Unsatisfactory	Vague idea	No	No	Yes	None of the previous	NA	Yes	Yes	Enough	Enough	A combination	Yes	3	3	3	2	2	4	1	2	2	2	3	3	2	4	3	3	2	3
301	t1	TREATED	first	unipv	Male	19	Italian	Medicine and Surgery (In Italian)	1	Yes	with family	No	Sufficient	Yes, but irregular	>5	Yes	No	None in particular	Satisfactory	Vague idea	No	Yes	No	Sigarette	Caffè/Thè	Yes	Yes	Enough	Much	A combination	Yes	3	2	3	1	3	4	0	2	4	2	4	3	3	4	3	3	4	3
303	t1	TREATED	first	unipv	Female	22	Italian	Medicine and Surgery (In Italian)	5	Yes	with family	No	Sufficient	Little or nothing	0-1	No	Yes	None in particular	Unsatisfactory	Vague idea	No	Yes	No	None of the previous	NA	Yes	Yes	Enough	Enough	Social relations	Yes	3	3	3	2	2	3	3	2	3	3	2	3	3	4	3	3	3	3
307	t1	TREATED	first	unimi_st	Male	20	Italian	Medicine and Surgery (In Italian)	1	Yes	with family	Every day (Part-time)	More than comfortable	Yes, regular	0-1	Yes	Yes	None in particular	Satisfactory	Vague idea	No	Yes	No	None of the previous	Caffè/Thè	Yes	No	Little or nothing	Little or nothing	Other	No	2	0	1	0	1	1	3	0	2	0	4	4	3	4	4	4	4	5
308	t1	CONTROL	first	unimi_st	Male	19	Italian	Medicine and Surgery (In Italian)	1	Yes	with family	No	Sufficient	Little or nothing	2-5	No	No	None in particular	Unsatisfactory	Clear idea	Yes	Yes	No	None of the previous	A combination	Yes	No	Enough	Enough	A combination	Yes	1	2	3	2	2	3	1	2	2	3	4	2	1	3	1	2	1	1
309	t1	CONTROL	first	unipv	Female	22	Italian	Medicine and Surgery (In Italian)	4	Yes	with family	No	Comfortable	Little or nothing	>5	No	No	None in particular	Satisfactory	Vague idea	Yes	Yes	No	None of the previous	Caffè/Thè	Yes	Yes	Much	Enough	A combination	Yes	1	3	3	3	4	3	1	2	3	2	2	3	1	2	2	1	2	3
310	t1	TREATED	first	unipv	Female	19	Italian	Medicine and Surgery (In Italian)	1	Yes	with family	No	Sufficient	Yes, but irregular	>5	Yes	No	Vegetarian or Vegan	Unsatisfactory	Clear idea	Yes	No	Yes	Psychoactive drugs	NA	Yes	Yes	Enough	Much	A combination	Yes	2	2	2	1	1	4	1	2	3	2	4	5	3	4	3	4	3	3
312	t1	TREATED	first	unipv	Female	20	Italian	Medicine and Surgery (In English)	1	Yes	with family	No	More than comfortable	Yes, but irregular	0-1	No	No	None in particular	Unsatisfactory	Vague idea	Yes	Yes	No	None of the previous	Caffè/Thè	Yes	No	Enough	Enough	Social relations	Yes	0	1	2	1	1	3	3	1	0	1	3	4	3	4	4	4	4	4
313	t1	TREATED	first	unipv	Male	22	Italian	Medicine and Surgery (In Italian)	4	Yes	with family	No	More than comfortable	Little or nothing	>5	Yes	Yes	None in particular	Satisfactory	Vague idea	No	Yes	No	None of the previous	NA	Yes	Yes	Enough	Enough	Social relations	Yes	1	2	2	1	1	3	1	2	1	0	4	4	4	4	4	4	4	5
314	t1	TREATED	first	unimi_st	Female	19	Italian	Medicine and Surgery (In Italian)	1	No, there is no problem	with family	No	Comfortable	Yes, but irregular	2-5	Yes	No	None in particular	Unsatisfactory	Vague idea	Yes	Yes	No	None of the previous	Caffè/Thè	Yes	Yes	Much	Enough	A combination	Yes	0	1	2	2	1	2	1	1	1	1	4	3	4	4	3	3	3	3
315	t1	CONTROL	first	unipv	Female	20	Italian	Medicine and Surgery (In Italian)	2	Yes	College	No	Comfortable	Yes, regular	>5	No	No	None in particular	Unsatisfactory	Vague idea	No	No	No	None of the previous	A combination	Yes	Yes	Much	Much	A combination	Yes	2	3	4	4	3	4	4	3	2	1	2	3	2	4	3	2	3	2
317	t1	TREATED	first	unimi_st	Female	19	Italian	Medicine and Surgery (In Italian)	1	No, there is no problem	with family	No	Comfortable	Little or nothing	2-5	No	No	None in particular	Satisfactory	Vague idea	No	No	No	None of the previous	Caffè/Thè	Yes	No	Much	Much	A combination	Yes	1	1	2	1	0	1	1	1	1	0	4	4	4	4	3	4	5	4
319	t1	CONTROL	first	unipv	Female	21	Italian	Medicine and Surgery (In Italian)	1	Yes	with family	No	Comfortable	Yes, but irregular	2-5	No	Yes	Vegetarian or Vegan	Satisfactory	Clear idea	Yes	No	No	None of the previous	Caffè/Thè	Yes	Yes	Much	Enough	Social relations	Yes	2	3	4	3	2	4	0	2	1	2	3	3	2	3	3	3	3	3
320	t1	CONTROL	first	unipv	Female	22	Other	Medicine and Surgery (In Italian)	3	Yes	with family	A couple of days a week	Sufficient	Little or nothing	>5	No	Yes	None in particular	Satisfactory	Vague idea	No	Yes	No	None of the previous	Caffè/Thè	Yes	Yes	Much	Much	A combination	Yes	3	4	4	3	3	4	3	3	3	4	3	3	1	3	2	2	2	1
321	t1	CONTROL	first	unipv	Male	26	Italian	Medicine and Surgery (In Italian)	3	No, there is no problem	with family	No	Comfortable	Yes, but irregular	>5	Yes	No	None in particular	Satisfactory	Vague idea	Yes	No	No	None of the previous	Caffè/Thè	Yes	Yes	Enough	Much	Study	Yes	2	1	1	1	2	4	1	1	1	3	4	4	3	4	3	2	3	3
323	t1	CONTROL	first	unipv	Female	23	Italian	Medicine and Surgery (In English)	4	Yes	Shared apartment	A couple of days a week	Sufficient	Yes, but irregular	>5	Yes	Yes	None in particular	Unsatisfactory	Vague idea	No	Yes	No	None of the previous	Caffè/Thè	Yes	Yes	Much	Much	A combination	Yes	4	3	3	1	3	3	3	3	3	3	2	4	2	4	2	2	3	2
324	t1	CONTROL	first	unife	Female	20	Italian	Medicine and Surgery (In Italian)	1	Yes	with family	No	Scarce	Yes, but irregular	0-1	No	No	Other	Satisfactory	Vague idea	Yes	Yes	No	None of the previous	Caffè/Thè	Yes	Yes	Enough	Much	Social relations	Yes	2	4	4	2	1	1	2	2	3	4	3	4	2	3	2	4	3	3
325	t1	CONTROL	first	unimi_st	Male	23	Italian	Medicine and Surgery (In Italian)	1	Yes	with family	No	Comfortable	Yes, but irregular	>5	No	No	Nutritionist	Unsatisfactory	Vague idea	No	Yes	Yes	Psychoactive drugs	Caffè/Thè	Yes	Yes	Much	Enough	A combination	Yes	1	2	2	1	2	2	2	1	2	2	3	3	3	4	3	4	4	2
328	t1	CONTROL	first	unipv	Male	31	Italian	Medicine and Surgery (In Italian)	Supplementary year/s	No, there is problem	with family	No	Sufficient	Little or nothing	0-1	Yes	No	None in particular	Unsatisfactory	Vague idea	No	Yes	Yes	None of the previous	NA	Yes	No	Much	Enough	A combination	Yes	1	1	3	2	2	2	2	2	2	1	3	4	2	3	3	4	4	3
329	t1	CONTROL	first	unipv	Female	22	Italian	Medicine and Surgery (In Italian)	3	Yes	with family	No	Comfortable	Yes, but irregular	>5	No	No	None in particular	Unsatisfactory	Vague idea	No	Yes	No	None of the previous	NA	Yes	Yes	Enough	Enough	A combination	Yes	4	4	3	2	2	4	0	2	3	4	3	5	2	4	4	2	2	1
330	t1	CONTROL	first	unipv	Female	24	Italian	Medicine and Surgery (In Italian)	5	No, there is problem	Shared apartment	No	Sufficient	Yes, but irregular	>5	No	Yes	Nutritionist	I prefer to not answer	Vague idea	Yes	Yes	No	None of the previous	Caffè/Thè	Yes	No	Enough	Enough	A combination	Yes	1	2	2	2	3	3	3	2	2	1	4	3	3	4	1	3	3	4
331	t1	TREATED	first	unimi_st	Female	19	Italian	Medicine and Surgery (In Italian)	1	Yes	with family	No	Comfortable	Little or nothing	2-5	No	No	None in particular	Satisfactory	Vague idea	No	Yes	No	None of the previous	A combination	Yes	No	Enough	Enough	A combination	Yes	0	1	2	1	3	3	1	2	2	0	4	3	3	5	3	3	4	4
335	t1	CONTROL	first	unipv	Male	24	Other	Medicine and Surgery (In English)	6	Yes	Prevalentemente in Erasmus	A couple of days a week	Comfortable	Yes, but irregular	2-5	No	No	Other	Unsatisfactory	Clear idea	Yes	Yes	Yes	None of the previous	Caffè/Thè	Yes	Yes	Enough	Enough	A combination	Yes	1	2	1	2	3	3	2	2	1	0	2	3	4	4	3	3	4	3
337	t1	CONTROL	first	unimi_st	Female	19	Italian	Medicine and Surgery (In Italian)	1	Yes	with family	No	Comfortable	Little or nothing	2-5	No	Yes	None in particular	Satisfactory	Clear idea	Yes	Yes	No	None of the previous	Caffè/Thè	Yes	Yes	Much	Enough	A combination	Yes	2	2	3	3	2	2	2	3	2	2	2	3	2	4	2	3	3	3
339	t1	TREATED	first	unipv	Male	23	Italian	Medicine and Surgery (In Italian)	5	Yes	with family	No	Comfortable	Little or nothing	>5	No	No	None in particular	Unsatisfactory	I did not know	No	Yes	No	Alcol	NA	Yes	Yes	Much	Enough	Social relations	Yes	0	0	2	1	1	1	1	1	0	0	4	2	3	3	3	4	4	4
340	t1	CONTROL	first	unipv	Female	20	Italian	Medicine and Surgery (In Italian)	3	No, there is problem	with family	No	Comfortable	Little or nothing	>5	No	Yes	None in particular	I prefer to not answer	Vague idea	No	No	No	None of the previous	NA	Yes	Yes	Enough	Enough	A combination	Yes	2	3	3	2	3	4	3	2	2	3	3	3	3	3	2	3	3	2
341	t1	CONTROL	first	unipv	Female	21	Italian	Medicine and Surgery (In Italian)	3	Yes	with family	No	Sufficient	Little or nothing	0-1	No	Yes	None in particular	I prefer to not answer	Vague idea	No	Yes	No	None of the previous	NA	Yes	Yes	Much	Enough	A combination	Yes	3	3	4	2	3	4	2	2	4	3	3	3	3	2	2	2	4	3
342	t1	CONTROL	first	unipv	Female	20	Italian	Medicine and Surgery (In Italian)	2	Yes	with family	No	Comfortable	Little or nothing	0-1	No	No	None in particular	Satisfactory	Vague idea	No	Yes	No	None of the previous	A combination	Yes	Yes	Much	Enough	A combination	Yes	2	3	4	3	3	4	3	3	3	4	3	3	2	4	2	2	3	2
343	t1	CONTROL	first	unipv	Female	19	Italian	Medicine and Surgery (In Italian)	1	Yes	College	No	Comfortable	Yes, but irregular	2-5	No	Yes	None in particular	I prefer to not answer	Vague idea	No	Yes	No	None of the previous	A combination	Yes	No	Enough	Enough	A combination	Yes	1	1	3	2	1	3	2	2	2	1	4	3	3	5	2	3	4	4
347	t1	CONTROL	first	unipv	Female	29	Italian	Medicine and Surgery (In Italian)	3	No, there is problem	with partner	No	Comfortable	Yes, but irregular	0-1	No	No	None in particular	I prefer to not answer	Vague idea	No	No	Yes	Psychoactive drugs	NA	Yes	No	Enough	Little or nothing	Other	No	1	3	3	3	3	3	1	3	2	4	2	3	2	4	2	2	4	1
348	t1	TREATED	first	unipv	Female	24	Italian	Medicine and Surgery (In Italian)	5	No, there is problem	Shared apartment	No	More than comfortable	Yes, regular	>5	No	No	Vegetarian or Vegan	Satisfactory	Clear idea	Yes	Yes	No	None of the previous	Caffè/Thè	Yes	Yes	Much	Enough	A combination	Yes	1	2	3	2	2	3	2	3	2	2	2	3	3	2	1	3	3	3
349	t1	CONTROL	first	unipv	Female	19	Italian	Medicine and Surgery (In Italian)	1	Yes	with family	No	Sufficient	Yes, regular	>5	No	Yes	None in particular	Satisfactory	Clear idea	Yes	No	No	None of the previous	NA	Yes	No	Enough	Enough	A combination	Yes	1	2	2	1	1	2	2	2	2	2	4	4	3	4	3	3	3	4
354	t1	CONTROL	first	unipv	Female	23	Italian	Medicine and Surgery (In Italian)	4	Yes	with family	No	Comfortable	Little or nothing	2-5	Yes	Yes	None in particular	Unsatisfactory	Vague idea	No	Yes	No	None of the previous	Caffè/Thè	Yes	Yes	Much	Enough	A combination	Yes	3	3	3	2	3	3	2	2	0	3	5	4	3	4	2	1	3	3
355	t1	CONTROL	first	unipv	Female	22	Italian	Medicine and Surgery (In Italian)	4	No, there is no problem	with family	No	More than comfortable	Little or nothing	0-1	No	No	None in particular	Satisfactory	I did not know	No	No	No	None of the previous	Caffè/Thè	Yes	Yes	Much	Enough	A combination	Yes	3	4	3	3	2	2	4	3	3	3	3	2	2	4	3	2	3	3
356	t1	CONTROL	first	unipv	Female	24	Italian	Medicine and Surgery (In Italian)	6	No, there is problem	Shared apartment	No	Sufficient	Yes, but irregular	2-5	No	Yes	None in particular	Unsatisfactory	Vague idea	No	Yes	No	None of the previous	Caffè/Thè	Yes	Yes	Much	Much	A combination	Yes	1	3	3	3	4	4	2	3	0	2	3	2	3	2	3	1	3	2
360	t1	CONTROL	first	unipv	Female	23	Italian	Medicine and Surgery (In Italian)	5	Yes	College	No	Comfortable	Little or nothing	0-1	No	Yes	None in particular	Unsatisfactory	Vague idea	Yes	No	No	None of the previous	NA	Yes	Yes	Much	Enough	A combination	Yes	2	2	3	2	2	3	3	2	1	2	3	2	2	3	2	3	3	3
361	t1	TREATED	first	unimi_sr	Female	21	Italian	Medicine and Surgery (In Italian)	3	Yes	with family	No	Sufficient	Yes, regular	2-5	No	No	Vegetarian or Vegan	I prefer to not answer	Vague idea	No	Yes	No	None of the previous	Caffè/Thè	No	Yes	Much	Enough	Social relations	Yes	2	2	1	2	2	2	1	1	2	2	3	3	4	4	3	3	4	3
362	t1	CONTROL	first	unipv	Female	34	Italian	Medicine and Surgery (In English)	Supplementary year/s	No, there is problem	with partner	No	Scarce	Yes, regular	>5	No	Yes	Other	Satisfactory	I did not know	No	Yes	Yes	Sigarette	NA	Yes	No	Much	Enough	A combination	Yes	1	2	2	1	2	2	2	2	1	0	4	4	3	4	3	4	5	4
363	t1	CONTROL	first	unipv	Female	28	Italian	Medicine and Surgery (In Italian)	5	No, there is problem	Shared apartment	No	Sufficient	Little or nothing	2-5	No	No	None in particular	Unsatisfactory	Vague idea	No	Yes	No	Sigarette	Caffè/Thè	Yes	No	Much	Enough	A combination	Yes	1	1	3	1	2	3	3	2	3	1	3	2	3	3	3	4	4	4
364	t1	CONTROL	first	unipv	Male	23	Italian	Medicine and Surgery (In Italian)	5	Yes	College	No	Sufficient	Yes, but irregular	0-1	No	Yes	None in particular	Unsatisfactory	Vague idea	No	No	No	None of the previous	Caffè/Thè	Yes	Yes	Enough	Enough	A combination	Yes	2	3	4	2	2	4	2	1	1	3	4	4	3	4	4	3	3	3
365	t1	TREATED	first	unimi_st	Male	22	Italian	Medicine and Surgery (In Italian)	4	Yes	with family	No	More than comfortable	Yes, regular	2-5	Yes	No	None in particular	Satisfactory	Clear idea	Yes	Yes	No	None of the previous	Caffè/Thè	Yes	Yes	Much	Enough	A combination	Yes	2	1	3	1	2	3	1	2	1	2	4	3	3	4	3	4	4	4
366	t1	CONTROL	first	unipv	Male	25	Italian	Medicine and Surgery (In Italian)	Supplementary year/s	No, there is problem	with family	No	Comfortable	Yes, regular	>5	Yes	No	None in particular	Unsatisfactory	Clear idea	Yes	Yes	No	None of the previous	NA	No	Yes	Much	Enough	A combination	Yes	2	3	3	3	1	3	1	2	2	3	2	2	2	3	2	2	3	3
367	t1	CONTROL	first	unipv	Female	25	Italian	Medicine and Surgery (In Italian)	6	Yes	with family	No	Sufficient	Little or nothing	0-1	No	No	Other	NA	Vague idea	No	Yes	No	None of the previous	Supplements	Yes	Yes	Much	Enough	Other	Yes	2	1	2	1	2	3	2	2	3	1	3	4	4	4	2	3	4	4
369	t1	CONTROL	first	unipv	Female	27	Italian	Medicine and Surgery (In Italian)	6	No, there is problem	with family	No	More than comfortable	Yes, but irregular	2-5	No	No	Vegetarian or Vegan	Satisfactory	Vague idea	No	Yes	No	None of the previous	NA	Yes	No	Much	Little or nothing	Social relations	No	3	3	2	3	1	2	3	2	3	2	2	2	2	5	3	1	3	2
401	t0	TREATED	second	unibs	Female	22	Italian	Medicine and Surgery (In Italian)	3	Yes	with family	No	More than comfortable	Yes, regular	>5	No	No	Other	Satisfactory	Vague idea	No	No	No	None of the previous	Caffè/Thè	Yes	Yes	Much	Much	A combination	Yes	2	2	3	1	1	2	2	1	3	1	4	4	3	5	4	4	3	4
402	t0	CONTROL	second	unibs	Female	22	Italian	Medicine and Surgery (In Italian)	3	Yes	with family	No	Comfortable	Yes, but irregular	>5	Yes	No	None in particular	I prefer to not answer	Clear idea	Yes	Yes	No	None of the previous	Caffè/Thè	Yes	No	Much	Little or nothing	No effect negatively	No	2	2	3	2	2	3	3	2	2	3	3	3	2	3	2	3	3	3
403	t0	TREATED	second	unibs	Female	21	Italian	Medicine and Surgery (In Italian)	3	Yes	with family	No	Sufficient	Yes, but irregular	0-1	No	No	None in particular	Satisfactory	Vague idea	No	No	No	None of the previous	Caffè/Thè	Yes	Yes	Much	Enough	Social relations	Yes	1	1	2	2	2	4	1	2	3	2	3	3	3	5	3	3	5	3
404	t0	CONTROL	second	unibs	Female	23	Italian	Medicine and Surgery (In Italian)	3	Yes	with family	No	Sufficient	Yes, but irregular	2-5	Yes	No	None in particular	Unsatisfactory	Clear idea	Yes	Yes	No	Sigarette	Caffè/Thè	Yes	Yes	Much	Much	Social relations	Yes	1	2	3	1	2	3	3	2	3	1	1	2	1	3	1	3	4	1
405	t0	TREATED	second	unibs	Female	24	Italian	Medicine and Surgery (In Italian)	3	Yes	with family	No	Comfortable	Yes, regular	0-1	Yes	No	None in particular	Unsatisfactory	Vague idea	No	Yes	No	None of the previous	Caffè/Thè	Yes	Yes	Enough	Enough	A combination	Yes	3	2	3	2	2	3	3	3	1	2	3	3	3	4	2	3	3	3
406	t0	CONTROL	second	unibs	Female	35	Italian	Medicine and Surgery (In Italian)	3	Yes	with family	Every day (Part-time)	Sufficient	Little or nothing	0-1	No	Yes	None in particular	Satisfactory	Vague idea	No	No	No	None of the previous	A combination	Yes	Yes	Enough	Enough	A combination	Yes	3	3	3	2	3	4	3	2	3	3	2	3	1	4	2	3	3	1
407	t0	TREATED	second	unibs	Female	23	Italian	Medicine and Surgery (In Italian)	3	Yes	with family	A couple of days a week	Sufficient	Yes, regular	0-1	Yes	Yes	None in particular	Satisfactory	Vague idea	No	Yes	No	None of the previous	Caffè/Thè	Yes	No	Much	Little or nothing	No effect negatively	No	0	1	2	1	2	1	2	1	1	0	4	4	3	4	3	4	4	5
408	t0	CONTROL	second	unibs	Female	22	Italian	Medicine and Surgery (In Italian)	3	Yes	with family	No	Comfortable	Yes, regular	2-5	No	Yes	None in particular	I prefer to not answer	Vague idea	No	Yes	No	None of the previous	Caffè/Thè	Yes	No	Much	Much	A combination	Yes	3	3	3	1	2	3	3	2	3	2	3	3	2	3	3	3	4	3
410	t0	CONTROL	second	unibs	Female	23	Italian	Medicine and Surgery (In Italian)	3	Yes	with family	No	Comfortable	Yes, regular	2-5	No	No	Allergies /intolerances	Satisfactory	Vague idea	Yes	No	No	None of the previous	Caffè/Thè	Yes	Yes	Much	Much	A combination	Yes	2	3	3	2	2	4	3	2	2	3	3	3	2	5	4	4	3	2
411	t0	CONTROL	second	unibs	Female	21	Italian	Medicine and Surgery (In Italian)	3	Yes	with family	No	Scarce	Yes, regular	0-1	Yes	No	Nutritionist	Satisfactory	Vague idea	No	No	No	None of the previous	A combination	No	Yes	Enough	Enough	A combination	Yes	2	2	4	2	2	4	3	2	3	3	2	3	2	3	2	3	4	2
412	t0	TREATED	second	unibs	Female	23	Italian	Medicine and Surgery (In Italian)	3	Yes	with family	A couple of days a week	Comfortable	Yes, regular	>5	Yes	No	None in particular	Satisfactory	Clear idea	Yes	No	No	None of the previous	A combination	Yes	No	Much	Enough	Social relations	Yes	1	2	2	1	2	2	2	1	2	2	3	3	4	3	3	3	4	4
413	t0	TREATED	second	unibs	Male	21	Italian	Medicine and Surgery (In Italian)	3	Yes	with family	No	Sufficient	Yes, but irregular	>5	No	No	None in particular	Satisfactory	Vague idea	No	Yes	No	None of the previous	Caffè/Thè	Yes	Yes	Much	Enough	Social relations	Yes	1	0	3	1	1	3	2	1	0	1	4	3	2	4	2	4	4	3
415	t0	CONTROL	second	unibs	Female	24	Italian	Medicine and Surgery (In Italian)	3	Yes	with family	No	More than comfortable	Little or nothing	2-5	No	No	None in particular	Satisfactory	Clear idea	Yes	No	No	None of the previous	Caffè/Thè	Yes	Yes	Much	Enough	A combination	Yes	2	1	3	2	2	1	3	2	2	1	3	4	2	2	1	4	4	3
416	t0	CONTROL	second	unibs	Female	22	Italian	Medicine and Surgery (In Italian)	3	Yes	with family	No	Comfortable	Yes, regular	>5	No	No	None in particular	I prefer to not answer	Vague idea	No	No	No	None of the previous	Caffè/Thè	Yes	Yes	Much	Enough	A combination	Yes	1	3	4	3	3	4	1	3	2	2	3	3	3	3	2	2	3	1
417	t0	TREATED	second	unibs	Female	22	Italian	Medicine and Surgery (In Italian)	3	No, there is no problem	with family	No	Sufficient	Little or nothing	2-5	Yes	No	None in particular	I prefer to not answer	Clear idea	Yes	No	No	None of the previous	Caffè/Thè	Yes	Yes	Much	Much	A combination	Yes	0	3	4	3	3	3	3	3	0	3	2	1	2	4	1	2	2	1
418	t0	TREATED	second	unibs	Female	24	Italian	Medicine and Surgery (In Italian)	4	No, there is problem	with family	No	Sufficient	Little or nothing	>5	Yes	No	None in particular	Satisfactory	Vague idea	No	Yes	No	None of the previous	Supplements	Yes	Yes	Much	Much	A combination	Yes	4	4	4	2	3	4	3	3	4	4	3	3	2	4	2	2	4	2
419	t0	TREATED	second	unibs	Female	21	Italian	Medicine and Surgery (In Italian)	3	Yes	with family	Every day (Part-time)	Sufficient	Yes, regular	>5	No	No	Nutritionist	Unsatisfactory	Clear idea	Yes	No	Yes	Psychoactive drugs	Caffè/Thè	Yes	Yes	Enough	Much	A combination	Yes	2	3	4	3	4	3	2	3	3	4	1	3	1	3	1	2	3	2
421	t0	TREATED	second	unibs	Female	22	Italian	Medicine and Surgery (In Italian)	3	No, there is problem	with family	No	More than comfortable	Yes, but irregular	0-1	No	Yes	None in particular	I prefer to not answer	Vague idea	No	Yes	No	None of the previous	Caffè/Thè	Yes	Yes	Much	Much	A combination	Yes	0	2	3	3	2	4	2	2	2	3	2	2	2	5	3	2	3	3
422	t0	CONTROL	second	unibs	Female	24	Italian	Medicine and Surgery (In Italian)	3	No, there is no problem	with family	No	Sufficient	Yes, but irregular	2-5	Yes	No	Other	Unsatisfactory	Vague idea	No	No	No	None of the previous	A combination	Yes	Yes	Much	Much	A combination	Yes	1	2	4	2	3	3	2	2	3	2	3	4	2	3	1	3	4	2
423	t0	TREATED	second	unibs	Female	21	Italian	Medicine and Surgery (In Italian)	3	Yes	with family	No	Comfortable	Yes, regular	2-5	No	Yes	Other	Satisfactory	Vague idea	Yes	Yes	No	A combination	A combination	Yes	Yes	Much	Enough	A combination	Yes	3	1	3	2	2	3	2	1	3	1	4	4	2	4	4	4	4	2
424	t0	CONTROL	second	unibs	Female	22	Italian	Medicine and Surgery (In Italian)	3	Yes	with family	A couple of days a week	Comfortable	Little or nothing	2-5	Yes	Yes	None in particular	I prefer to not answer	Vague idea	No	Yes	No	None of the previous	Caffè/Thè	Yes	Yes	Much	Enough	Social relations	Yes	1	2	3	2	1	3	2	2	1	1	3	3	2	4	2	4	3	3
425	t0	TREATED	second	unibs	Male	24	Italian	Medicine and Surgery (In Italian)	3	Yes	with family	No	More than comfortable	Little or nothing	2-5	No	No	None in particular	Unsatisfactory	Clear idea	Yes	Yes	No	None of the previous	A combination	Yes	No	Enough	Enough	A combination	Yes	1	1	2	2	3	2	2	1	1	1	2	3	4	3	2	3	4	4
426	t0	TREATED	second	unibs	Female	22	Italian	Medicine and Surgery (In Italian)	3	Yes	Shared apartment	No	Comfortable	Little or nothing	2-5	Yes	No	None in particular	Unsatisfactory	Vague idea	No	Yes	No	None of the previous	Caffè/Thè	Yes	No	Enough	Enough	Social relations	No	0	2	2	2	1	2	1	2	2	0	4	3	4	4	3	4	4	4
427	t0	CONTROL	second	unibs	Female	22	Italian	Medicine and Surgery (In Italian)	3	Yes	with family	A couple of days a week	Comfortable	Yes, but irregular	>5	Yes	No	None in particular	Satisfactory	Vague idea	No	Yes	No	None of the previous	Caffè/Thè	Yes	No	Enough	Enough	Other	Yes	1	1	1	2	1	3	2	2	1	0	4	4	4	5	3	4	3	4
428	t0	TREATED	second	unibs	Female	22	Italian	Medicine and Surgery (In Italian)	3	No, there is problem	with family	No	Scarce	Little or nothing	>5	Yes	Yes	None in particular	I prefer to not answer	Clear idea	Yes	Yes	No	None of the previous	Caffè/Thè	Yes	No	Enough	Much	A combination	Yes	2	3	4	3	2	4	4	3	3	3	3	3	1	1	2	2	2	2
429	t0	TREATED	second	unibs	Female	21	Italian	Medicine and Surgery (In Italian)	3	No, there is problem	with family	No	Comfortable	Little or nothing	>5	Yes	No	None in particular	Unsatisfactory	Vague idea	No	No	No	None of the previous	Caffè/Thè	No	No	Enough	Little or nothing	Study	Yes	1	2	2	2	2	3	2	2	2	2	3	3	3	4	3	3	4	3
430	t0	CONTROL	second	unibs	Female	20	Italian	Medicine and Surgery (In Italian)	3	Yes	with family	No	Comfortable	Yes, but irregular	2-5	No	Yes	Nutritionist	I prefer to not answer	Vague idea	No	Yes	No	None of the previous	Supplements	Yes	Yes	Enough	Enough	A combination	Yes	1	2	2	2	2	3	2	2	2	2	3	3	3	4	3	3	3	3
431	t0	CONTROL	second	unibs	Female	22	Italian	Medicine and Surgery (In Italian)	4	Yes	with family	No	Comfortable	Yes, regular	2-5	No	No	Vegetarian or Vegan	Satisfactory	Clear idea	Yes	Yes	No	None of the previous	Caffè/Thè	Yes	Yes	Enough	Little or nothing	A combination	Yes	2	2	3	1	1	3	2	2	2	1	4	3	3	4	3	3	4	3
432	t0	TREATED	second	unibs	Female	23	Italian	Medicine and Surgery (In Italian)	3	Yes	with family	No	Scarce	Little or nothing	>5	Yes	Yes	None in particular	I prefer to not answer	Vague idea	No	No	No	None of the previous	Caffè/Thè	No	No	Enough	Enough	A combination	Yes	1	2	4	2	2	3	3	2	2	2	3	3	2	3	3	3	3	3
433	t0	TREATED	second	unibs	Female	22	Italian	Medicine and Surgery (In Italian)	3	Yes	with family	No	Sufficient	Yes, but irregular	0-1	No	Yes	None in particular	I prefer to not answer	Vague idea	No	Yes	No	None of the previous	Supplements	Yes	No	Enough	Little or nothing	Social relations	Yes	1	1	3	1	1	3	2	2	2	1	4	3	3	4	4	4	4	3
434	t0	TREATED	second	unibs	Female	22	Italian	Medicine and Surgery (In Italian)	3	No, there is no problem	Shared apartment	No	More than comfortable	Yes, regular	0-1	No	No	Nutritionist	Satisfactory	Vague idea	Yes	Yes	No	Sigarette	Caffè/Thè	Yes	No	Enough	Little or nothing	No effect negatively	No	1	2	2	1	1	2	1	2	1	1	5	3	4	5	4	4	3	3
435	t0	TREATED	second	unibs	Male	22	Italian	Medicine and Surgery (In Italian)	3	Yes	with family	No	Comfortable	Yes, regular	0-1	No	No	None in particular	Satisfactory	Vague idea	No	No	No	None of the previous	A combination	Yes	No	Much	Much	A combination	Yes	1	2	3	2	3	3	2	1	2	1	2	4	2	5	3	4	4	3
436	t0	CONTROL	second	unibs	Female	21	Italian	Medicine and Surgery (In Italian)	3	Yes	with family	Every day (Part-time)	Comfortable	Little or nothing	>5	Yes	Yes	None in particular	Unsatisfactory	Vague idea	No	Yes	No	None of the previous	Supplements	Yes	No	Much	Much	A combination	Yes	2	2	3	2	2	4	2	3	2	2	4	2	3	3	3	3	4	4
437	t0	CONTROL	second	unibs	Female	22	Italian	Medicine and Surgery (In Italian)	3	Yes	with family	No	More than comfortable	Yes, regular	>5	Yes	Yes	Nutritionist	I prefer to not answer	Vague idea	No	Yes	No	None of the previous	Caffè/Thè	Yes	No	Enough	Little or nothing	No effect negatively	No	0	2	3	1	1	3	1	1	0	0	3	3	2	5	4	3	4	5
438	t0	TREATED	second	unibs	Female	22	Italian	Medicine and Surgery (In Italian)	3	Yes	with family	A couple of days a week	Sufficient	Little or nothing	0-1	No	No	None in particular	Unsatisfactory	Vague idea	No	Yes	No	None of the previous	Caffè/Thè	Yes	No	Much	Enough	A combination	Yes	1	2	2	2	2	3	2	2	1	3	2	3	3	3	2	3	3	3
439	t0	TREATED	second	unibs	Female	21	Italian	Medicine and Surgery (In Italian)	3	Yes	with family	No	More than comfortable	Yes, but irregular	>5	Yes	Yes	None in particular	Unsatisfactory	Vague idea	No	Yes	No	None of the previous	Supplements	Yes	Yes	Enough	Enough	A combination	Yes	2	2	3	2	2	3	2	3	4	1	4	4	2	5	3	2	2	3
440	t0	CONTROL	second	unibs	Female	22	Italian	Medicine and Surgery (In Italian)	3	Yes	with family	No	Scarce	Little or nothing	2-5	No	No	None in particular	Unsatisfactory	Clear idea	Yes	Yes	No	None of the previous	Caffè/Thè	Yes	Yes	Much	Enough	A combination	Yes	2	4	4	2	4	4	3	4	3	3	3	2	1	2	1	2	2	2
441	t0	CONTROL	second	unibs	Male	21	Italian	Medicine and Surgery (In Italian)	3	No, there is problem	with family	No	Scarce	Little or nothing	2-5	Yes	Yes	None in particular	Unsatisfactory	Vague idea	No	No	No	None of the previous	Caffè/Thè	Yes	Yes	Much	Much	A combination	Yes	4	4	4	3	4	4	4	4	2	4	2	2	1	4	2	1	4	1
442	t0	CONTROL	second	unibs	Female	23	Italian	Medicine and Surgery (In Italian)	4	Yes	with family	No	Scarce	Yes, regular	2-5	Yes	Yes	None in particular	I prefer to not answer	Vague idea	No	No	No	None of the previous	Caffè/Thè	Yes	No	Much	Much	A combination	Yes	3	4	4	3	2	4	3	2	3	3	3	4	3	4	3	3	4	3
444	t0	TREATED	second	unibs	Male	21	Italian	Medicine and Surgery (In Italian)	2	No, there is no problem	with family	No	Comfortable	Yes, regular	2-5	No	No	Vegetarian or Vegan	Unsatisfactory	Clear idea	Yes	Yes	No	None of the previous	Caffè/Thè	Yes	No	Much	Much	A combination	Yes	2	3	3	2	2	3	1	2	2	3	2	3	2	2	2	3	3	3
446	t0	CONTROL	second	unibs	Female	20	Italian	Medicine and Surgery (In Italian)	2	Yes	with family	No	Sufficient	Little or nothing	2-5	Yes	Yes	None in particular	Unsatisfactory	Vague idea	No	No	No	Alcol	Caffè/Thè	Yes	Yes	Much	Much	A combination	Yes	3	4	4	3	3	4	3	3	3	4	2	2	2	2	1	1	2	1
447	t0	TREATED	second	unibs	Female	20	Italian	Medicine and Surgery (In Italian)	2	No, there is problem	with family	No	Comfortable	Little or nothing	2-5	No	No	Vegetarian or Vegan	Unsatisfactory	Vague idea	No	No	No	None of the previous	Caffè/Thè	Yes	Yes	Much	Much	A combination	Yes	2	3	4	2	3	4	3	2	1	3	2	2	1	4	1	2	3	2
448	t0	CONTROL	second	unibs	Female	21	Italian	Medicine and Surgery (In Italian)	2	Yes	with family	No	Sufficient	Little or nothing	>5	No	No	None in particular	Satisfactory	Vague idea	No	No	No	None of the previous	Caffè/Thè	Yes	Yes	Much	Much	A combination	Yes	2	3	3	3	3	4	2	3	4	3	1	3	2	5	2	2	3	2
449	t0	CONTROL	second	unibs	Female	21	Italian	Medicine and Surgery (In Italian)	2	Yes	with family	No	Comfortable	Yes, but irregular	0-1	No	No	None in particular	Satisfactory	Vague idea	No	Yes	No	None of the previous	Caffè/Thè	Yes	No	Much	Enough	A combination	Yes	2	4	4	3	3	4	3	3	3	3	3	2	3	3	2	2	3	2
451	t0	TREATED	second	unibs	Female	21	Italian	Medicine and Surgery (In Italian)	2	Yes	with family	No	Comfortable	Yes, regular	0-1	Yes	No	None in particular	Unsatisfactory	Vague idea	No	Yes	No	None of the previous	Caffè/Thè	Yes	Yes	Much	Enough	A combination	Yes	2	3	4	2	3	2	3	2	2	2	3	4	1	4	4	3	4	2
452	t0	CONTROL	second	unibs	Male	21	Italian	Medicine and Surgery (In Italian)	2	Yes	with family	A couple of days a week	Sufficient	Yes, but irregular	2-5	Yes	Yes	None in particular	Satisfactory	Clear idea	Yes	Yes	Yes	None of the previous	Caffè/Thè	Yes	Yes	Enough	Enough	A combination	Yes	4	3	3	2	2	4	2	3	2	0	4	3	2	1	2	4	4	5
457	t0	TREATED	second	unibs	Female	21	Italian	Medicine and Surgery (In Italian)	2	Yes	with family	A couple of days a week	Comfortable	Yes, regular	0-1	No	No	None in particular	I prefer to not answer	Vague idea	No	Yes	No	None of the previous	Caffè/Thè	Yes	No	Enough	Much	A combination	Yes	3	2	4	1	2	1	2	3	3	2	3	3	3	3	2	4	4	3
458	t0	TREATED	second	unibs	Female	21	Italian	Medicine and Surgery (In Italian)	2	Yes	with family	No	Comfortable	Yes, but irregular	0-1	No	Yes	None in particular	Satisfactory	Vague idea	No	No	No	None of the previous	Caffè/Thè	Yes	Yes	Much	Enough	A combination	Yes	2	1	4	1	2	4	1	1	2	2	4	4	3	5	2	4	4	4
459	t0	TREATED	second	unibs	Female	22	Italian	Medicine and Surgery (In Italian)	2	No, there is problem	with family	No	Sufficient	Yes, but irregular	0-1	No	No	None in particular	I prefer to not answer	Vague idea	No	Yes	No	None of the previous	A combination	Yes	No	Much	Enough	A combination	No	0	1	2	2	2	2	1	3	1	1	3	2	3	3	2	3	4	2
460	t0	CONTROL	second	unibs	Male	21	Italian	Medicine and Surgery (In Italian)	2	Yes	with family	No	Sufficient	Yes, regular	0-1	No	Yes	None in particular	I prefer to not answer	Vague idea	No	Yes	No	None of the previous	Energy drink	No	Yes	Much	Enough	A combination	Yes	3	3	3	3	3	4	3	2	3	3	2	2	2	2	2	2	2	2
462	t0	CONTROL	second	unibs	Female	22	Italian	Medicine and Surgery (In Italian)	2	No, there is no problem	with family	No	Scarce	Yes, but irregular	0-1	Yes	No	Vegetarian or Vegan	Unsatisfactory	Vague idea	No	No	No	None of the previous	Caffè/Thè	No	Yes	Much	Much	A combination	Yes	1	4	4	3	3	4	3	3	1	2	2	1	1	2	2	2	2	1
464	t0	CONTROL	second	unibs	Female	23	Italian	Medicine and Surgery (In Italian)	2	No, there is problem	with family	No	Comfortable	Little or nothing	0-1	No	Yes	None in particular	Unsatisfactory	Vague idea	No	Yes	No	None of the previous	Caffè/Thè	Yes	Yes	Much	Much	A combination	Yes	2	2	3	3	2	4	2	3	3	2	4	3	2	3	1	3	3	3
466	t0	TREATED	second	unibs	Female	21	Italian	Medicine and Surgery (In Italian)	2	Yes	Alone	No	Sufficient	Yes, regular	>5	No	No	None in particular	Satisfactory	Vague idea	No	Yes	No	Sigarette	Caffè/Thè	Yes	No	Little or nothing	Little or nothing	Social relations	No	2	1	1	1	1	2	1	1	1	0	5	5	4	4	3	4	4	4
467	t0	CONTROL	second	unibs	Female	22	Italian	Medicine and Surgery (In Italian)	2	Yes	with family	A couple of days a week	More than comfortable	Little or nothing	>5	No	No	Other	Satisfactory	Vague idea	No	Yes	No	Sigarette	A combination	Yes	Yes	Much	Enough	Social relations	Yes	4	3	4	2	3	4	2	2	4	4	4	4	1	2	4	4	4	3
468	t0	TREATED	second	unibs	Female	20	Italian	Medicine and Surgery (In Italian)	2	Yes	with family	A couple of days a week	Comfortable	Little or nothing	0-1	No	Yes	Nutritionist	Unsatisfactory	Vague idea	No	Yes	No	None of the previous	Supplements	Yes	Yes	Much	Little or nothing	Social relations	No	1	3	3	2	2	4	1	1	3	3	3	4	3	3	2	2	2	4
469	t0	TREATED	second	unibs	Male	24	Italian	Medicine and Surgery (In Italian)	2	No, there is problem	with family	No	More than comfortable	Little or nothing	0-1	No	No	None in particular	Unsatisfactory	Vague idea	No	No	No	Psychoactive drugs	Caffè/Thè	Yes	No	Much	Enough	Other	Yes	1	1	3	1	1	4	1	2	2	3	4	4	3	4	3	3	3	4
470	t0	TREATED	second	unibs	Female	20	Italian	Medicine and Surgery (In Italian)	2	Yes	with family	A couple of days a week	Comfortable	Yes, regular	0-1	Yes	No	None in particular	Unsatisfactory	Vague idea	No	Yes	No	None of the previous	Supplements	Yes	No	Enough	Enough	A combination	No	2	3	3	2	3	2	2	2	3	2	3	3	3	4	1	3	3	3
471	t0	TREATED	second	unibs	Female	22	Italian	Medicine and Surgery (In Italian)	2	Yes	with family	No	More than comfortable	Little or nothing	>5	Yes	Yes	None in particular	Satisfactory	Vague idea	No	Yes	No	None of the previous	A combination	Yes	Yes	Much	Enough	A combination	Yes	1	1	4	2	2	4	3	2	1	1	4	4	4	3	3	2	3	3
472	t0	TREATED	second	unibs	Female	22	Italian	Medicine and Surgery (In Italian)	2	Yes	with family	A couple of days a week	More than comfortable	Yes, but irregular	>5	No	Yes	None in particular	I prefer to not answer	Vague idea	No	No	No	None of the previous	A combination	Yes	Yes	Little or nothing	Little or nothing	Social relations	No	0	0	1	2	2	2	2	1	0	0	4	4	4	4	4	5	5	4
473	t0	CONTROL	second	unibs	Female	21	Italian	Medicine and Surgery (In Italian)	2	Yes	with family	No	More than comfortable	Little or nothing	>5	No	Yes	Allergies /intolerances	I prefer to not answer	Vague idea	No	Yes	Yes	None of the previous	Supplements	Yes	No	Much	Enough	Social relations	Yes	1	2	4	2	3	4	2	3	1	2	2	3	2	4	1	3	2	1
474	t0	TREATED	second	unibs	Female	21	Italian	Medicine and Surgery (In Italian)	2	Yes	with family	No	Sufficient	Yes, regular	2-5	No	No	None in particular	Unsatisfactory	Vague idea	No	Yes	No	None of the previous	Caffè/Thè	Yes	No	Enough	Enough	Social relations	Yes	1	2	3	2	2	3	2	2	3	2	3	3	2	4	3	4	3	4
475	t0	TREATED	second	unibs	Female	20	Italian	Medicine and Surgery (In Italian)	2	Yes	with family	No	Scarce	Yes, regular	>5	Yes	No	Nutritionist	Satisfactory	Vague idea	No	Yes	Yes	Sigarette	A combination	Yes	Yes	Enough	Enough	A combination	Yes	2	2	4	2	3	3	3	2	4	2	2	3	1	4	3	2	3	1
477	t0	TREATED	second	unibs	Male	20	Italian	Medicine and Surgery (In Italian)	2	Yes	with family	No	More than comfortable	Yes, regular	0-1	No	Yes	None in particular	I prefer to not answer	Vague idea	No	Yes	No	None of the previous	Caffè/Thè	Yes	Yes	Enough	Enough	A combination	Yes	2	1	3	1	2	2	3	2	2	1	3	3	2	2	4	3	5	3
480	t0	CONTROL	second	unibs	Male	22	Italian	Medicine and Surgery (In Italian)	2	No, there is no problem	with family	No	Comfortable	Yes, but irregular	2-5	No	No	None in particular	Satisfactory	Vague idea	Yes	Yes	No	None of the previous	Caffè/Thè	Yes	Yes	Much	Enough	A combination	No	0	2	3	2	3	3	3	2	1	2	3	3	3	4	2	3	2	4
483	t0	TREATED	second	unibs	Male	21	Italian	Medicine and Surgery (In Italian)	2	Yes	with family	No	More than comfortable	Little or nothing	0-1	No	No	None in particular	I prefer to not answer	Vague idea	No	Yes	No	None of the previous	Caffè/Thè	Yes	Yes	Enough	Enough	A combination	Yes	1	1	3	1	1	4	1	1	1	2	4	3	2	3	2	4	4	3
484	t0	TREATED	second	unibs	Female	21	Italian	Medicine and Surgery (In Italian)	2	Yes	with family	No	Comfortable	Yes, regular	0-1	No	Yes	Vegetarian or Vegan	I prefer to not answer	Vague idea	No	No	No	None of the previous	A combination	Yes	Yes	Much	Enough	A combination	Yes	1	4	4	3	3	4	3	3	3	3	4	2	2	3	1	2	3	2
485	t0	TREATED	second	unibs	Female	22	Italian	Medicine and Surgery (In Italian)	2	Yes	with family	No	Comfortable	Yes, but irregular	0-1	No	Yes	Nutritionist	Satisfactory	Vague idea	No	Yes	No	None of the previous	A combination	Yes	Yes	Much	Enough	A combination	Yes	1	2	4	1	2	3	3	2	3	1	4	3	3	3	2	3	3	2
486	t0	CONTROL	second	unibs	Male	21	Italian	Medicine and Surgery (In Italian)	2	Yes	with family	No	Sufficient	Yes, but irregular	0-1	No	No	None in particular	I prefer to not answer	I did not know	No	Yes	No	None of the previous	Caffè/Thè	Yes	No	Enough	Much	Social relations	Yes	1	3	3	2	2	2	4	1	4	2	4	3	3	4	3	4	4	2
488	t0	TREATED	second	unibs	Female	21	Italian	Medicine and Surgery (In Italian)	2	Yes	with family	No	Comfortable	Little or nothing	>5	No	No	None in particular	Unsatisfactory	Vague idea	Yes	Yes	No	None of the previous	Caffè/Thè	Yes	Yes	Much	Much	Social relations	Yes	2	3	4	2	2	4	2	2	2	2	2	3	3	3	3	3	4	4
489	t0	TREATED	second	unibs	Female	22	Italian	Medicine and Surgery (In Italian)	3	No, there is no problem	Shared apartment	No	Comfortable	Yes, but irregular	2-5	No	Yes	Allergies /intolerances	I prefer to not answer	Vague idea	Yes	No	Yes	Alcol	Caffè/Thè	Yes	Yes	Much	Much	A combination	Yes	3	4	3	3	3	4	4	4	3	3	2	2	2	3	2	1	4	2
490	t0	TREATED	second	unibs	Female	21	Italian	Medicine and Surgery (In Italian)	2	Yes	with family	No	More than comfortable	Yes, regular	2-5	No	Yes	Nutritionist	Unsatisfactory	Vague idea	No	No	No	None of the previous	A combination	Yes	Yes	Much	Much	Social relations	Yes	2	3	3	2	4	4	2	2	3	0	3	1	2	1	3	3	3	2
491	t0	TREATED	second	unibs	Female	21	Italian	Medicine and Surgery (In Italian)	2	Yes	with family	A couple of days a week	Comfortable	Yes, but irregular	>5	Yes	Yes	None in particular	I prefer to not answer	Clear idea	Yes	Yes	No	None of the previous	Caffè/Thè	Yes	Yes	Enough	Much	A combination	Yes	2	3	4	2	2	2	4	3	4	4	2	3	1	3	1	3	3	2
492	t0	TREATED	second	unibs	Female	20	Italian	Medicine and Surgery (In Italian)	2	Yes	with family	A couple of days a week	More than comfortable	Yes, but irregular	0-1	Yes	No	None in particular	Unsatisfactory	Vague idea	No	Yes	Yes	None of the previous	Caffè/Thè	Yes	Yes	Much	Enough	A combination	Yes	2	2	3	0	2	3	1	1	1	0	4	4	3	5	4	4	4	3
493	t0	TREATED	second	unibs	Female	21	Italian	Medicine and Surgery (In Italian)	2	Yes	with family	No	Comfortable	Yes, but irregular	2-5	No	Yes	None in particular	Satisfactory	Vague idea	No	No	No	None of the previous	Caffè/Thè	Yes	No	Enough	Enough	A combination	Yes	2	3	3	2	2	1	2	2	2	3	3	2	2	2	3	2	3	3
494	t0	CONTROL	second	unibs	Female	20	Italian	Medicine and Surgery (In Italian)	2	Yes	with family	No	Comfortable	Yes, but irregular	>5	No	No	None in particular	Satisfactory	Vague idea	No	Yes	No	Sigarette	Caffè/Thè	Yes	Yes	Enough	Enough	A combination	Yes	1	3	2	1	2	2	3	2	1	2	3	3	4	4	3	3	4	4
495	t0	CONTROL	second	unibs	Female	21	Italian	Medicine and Surgery (In Italian)	2	No, there is no problem	with family	No	Comfortable	Yes, but irregular	2-5	Yes	No	Allergies /intolerances	Unsatisfactory	Vague idea	Yes	Yes	No	None of the previous	Caffè/Thè	Yes	No	Much	Enough	A combination	No	1	2	2	3	3	3	1	3	1	1	3	3	3	4	4	3	4	3
496	t0	TREATED	second	unibs	Female	21	Italian	Medicine and Surgery (In Italian)	2	Yes	with family	No	More than comfortable	Yes, regular	>5	No	Yes	None in particular	Satisfactory	Vague idea	No	No	No	None of the previous	Caffè/Thè	Yes	Yes	Much	Enough	Social relations	Yes	2	2	3	2	3	3	2	2	2	3	3	2	1	4	3	3	4	3
497	t0	TREATED	second	unibs	Female	22	Italian	Medicine and Surgery (In Italian)	2	Yes	with family	No	Comfortable	Yes, regular	>5	No	No	None in particular	Unsatisfactory	Vague idea	Yes	Yes	No	Sigarette	Caffè/Thè	Yes	Yes	Much	Enough	A combination	Yes	3	4	4	1	4	4	3	3	4	2	1	2	3	4	2	4	3	4
498	t0	CONTROL	second	unibs	Female	22	Italian	Medicine and Surgery (In Italian)	2	Yes	with family	A couple of days a week	Comfortable	Little or nothing	>5	No	Yes	None in particular	Satisfactory	Vague idea	No	No	No	None of the previous	A combination	Yes	Yes	Much	Much	A combination	Yes	3	4	4	2	3	4	2	2	3	3	2	3	1	3	1	2	3	1
499	t0	CONTROL	second	unibs	Female	40	Italian	Medicine and Surgery (In Italian)	2	Yes	with family	Every day (Full-time)	More than comfortable	Yes, but irregular	0-1	No	No	None in particular	Satisfactory	Clear idea	Yes	Yes	No	None of the previous	Caffè/Thè	Yes	No	Enough	Much	A combination	Yes	1	1	2	1	1	4	2	1	2	1	4	4	3	5	3	4	4	4
500	t0	CONTROL	second	unibs	Female	21	Italian	Medicine and Surgery (In Italian)	2	Yes	with family	No	More than comfortable	Yes, regular	0-1	Yes	Yes	None in particular	Satisfactory	Vague idea	No	Yes	No	None of the previous	Caffè/Thè	Yes	No	Much	Little or nothing	Social relations	No	2	1	2	1	3	4	2	1	2	0	4	4	3	4	3	4	4	4
501	t0	TREATED	second	unibs	Female	22	Italian	Medicine and Surgery (In Italian)	2	Yes	with family	No	More than comfortable	Yes, but irregular	2-5	No	No	None in particular	Satisfactory	Clear idea	Yes	Yes	No	None of the previous	Supplements	Yes	Yes	Much	Enough	A combination	Yes	3	3	4	2	2	3	2	2	2	3	3	4	3	4	3	3	3	2
502	t0	CONTROL	second	unibs	Female	20	Italian	Medicine and Surgery (In Italian)	2	Yes	with family	No	More than comfortable	Yes, regular	0-1	No	No	None in particular	Unsatisfactory	Vague idea	No	No	No	None of the previous	Caffè/Thè	Yes	No	Enough	Enough	A combination	Yes	0	2	3	3	3	2	3	2	2	2	3	3	3	4	4	3	4	2
503	t0	TREATED	second	unibs	Female	23	Italian	Medicine and Surgery (In Italian)	3	Yes	with family	No	Sufficient	Yes, but irregular	0-1	No	Yes	Allergies /intolerances	I prefer to not answer	Vague idea	No	Yes	No	None of the previous	Caffè/Thè	Yes	No	Enough	Little or nothing	Social relations	No	1	0	2	1	1	3	2	0	1	0	4	4	3	4	5	5	5	5
504	t0	TREATED	second	unibs	Female	20	Italian	Medicine and Surgery (In Italian)	2	Yes	with family	No	Sufficient	Yes, but irregular	0-1	No	No	None in particular	Satisfactory	Vague idea	No	No	No	None of the previous	Caffè/Thè	Yes	Yes	Much	Enough	A combination	Yes	3	4	4	3	4	4	3	3	4	4	2	2	1	2	2	2	2	2
505	t0	CONTROL	second	unibs	Male	22	Italian	Medicine and Surgery (In Italian)	2	Yes	with family	A couple of days a week	More than comfortable	Yes, but irregular	>5	Yes	No	None in particular	Unsatisfactory	Vague idea	No	No	No	None of the previous	Caffè/Thè	Yes	No	Enough	Enough	A combination	Yes	1	1	2	2	1	2	2	2	3	1	4	3	3	3	2	3	3	3
506	t0	TREATED	second	unibs	Female	21	Italian	Medicine and Surgery (In Italian)	3	Yes	with family	No	Comfortable	Yes, but irregular	2-5	No	Yes	None in particular	Unsatisfactory	Clear idea	Yes	Yes	Yes	None of the previous	Caffè/Thè	Yes	No	Much	Enough	Social relations	Yes	1	0	3	1	1	4	1	2	2	2	4	4	2	5	4	4	4	3
507	t0	TREATED	second	unibs	Male	21	Italian	Medicine and Surgery (In Italian)	2	Yes	with family	No	More than comfortable	Yes, regular	0-1	Yes	Yes	Other	Satisfactory	Vague idea	No	Yes	No	None of the previous	Caffè/Thè	Yes	Yes	Enough	Enough	No effect negatively	Yes	0	1	2	0	2	2	2	1	2	1	4	4	3	5	5	3	4	4
508	t0	CONTROL	second	unibs	Male	20	Italian	Medicine and Surgery (In Italian)	2	Yes	with family	A couple of days a week	Comfortable	Yes, regular	0-1	Yes	No	Other	Unsatisfactory	Vague idea	No	Yes	No	A combination	Caffè/Thè	Yes	Yes	Enough	Enough	Social relations	Yes	1	1	2	1	2	1	1	2	1	0	4	4	3	3	4	4	4	4
510	t0	CONTROL	second	unibs	Female	20	Italian	Medicine and Surgery (In Italian)	2	Yes	with family	No	More than comfortable	Yes, regular	2-5	No	No	None in particular	Satisfactory	Vague idea	No	Yes	No	None of the previous	Caffè/Thè	Yes	No	Much	Enough	A combination	Yes	1	2	3	2	2	3	1	2	2	2	3	4	2	4	2	3	4	4
511	t0	CONTROL	second	unibs	Female	20	Italian	Medicine and Surgery (In Italian)	2	Yes	with family	No	More than comfortable	Yes, regular	2-5	No	Yes	None in particular	I prefer to not answer	Vague idea	No	No	No	None of the previous	Caffè/Thè	Yes	No	Much	Enough	Social relations	Yes	2	3	3	2	3	3	2	3	4	2	3	3	2	3	2	3	4	2
512	t0	CONTROL	second	unibs	Female	21	Italian	Medicine and Surgery (In Italian)	2	No, there is no problem	Shared apartment	A couple of days a week	Sufficient	Little or nothing	0-1	No	No	Vegetarian or Vegan	Unsatisfactory	Vague idea	No	No	No	A combination	A combination	Yes	Yes	Much	Enough	Other	Yes	1	1	3	1	1	2	1	1	4	2	2	2	3	4	2	3	4	2
513	t0	TREATED	second	unibs	Male	20	Italian	Medicine and Surgery (In Italian)	2	Yes	with family	No	Comfortable	Yes, but irregular	2-5	No	No	Vegetarian or Vegan	Unsatisfactory	Clear idea	Yes	Yes	No	None of the previous	Caffè/Thè	Yes	Yes	Much	Enough	Social relations	No	1	3	3	2	3	4	3	2	4	3	3	1	3	4	3	3	2	2
514	t0	CONTROL	second	unibs	Male	23	Italian	Medicine and Surgery (In Italian)	2	Yes	with family	No	Comfortable	Little or nothing	>5	Yes	No	None in particular	Unsatisfactory	Vague idea	No	Yes	No	None of the previous	A combination	Yes	Yes	Enough	Little or nothing	No effect negatively	No	1	3	2	2	2	3	2	3	1	2	3	2	4	2	1	2	3	2
515	t0	CONTROL	second	unibs	Female	21	Italian	Medicine and Surgery (In Italian)	2	Yes	with family	No	More than comfortable	Little or nothing	0-1	No	No	None in particular	Unsatisfactory	Vague idea	Yes	No	No	None of the previous	Caffè/Thè	Yes	Yes	Much	Much	A combination	Yes	3	4	4	2	3	4	2	2	4	4	3	2	1	3	1	2	3	2
516	t0	TREATED	second	unibs	Female	27	Italian	Medicine and Surgery (In Italian)	2	No, there is no problem	with family	A couple of days a week	Sufficient	Little or nothing	>5	Yes	Yes	None in particular	Satisfactory	Vague idea	Yes	Yes	No	None of the previous	Caffè/Thè	Yes	No	Enough	Enough	Other	No	2	2	2	1	1	3	2	1	1	1	3	3	3	4	3	4	3	3
517	t0	CONTROL	second	unibs	Female	23	Italian	Medicine and Surgery (In Italian)	2	Yes	with family	No	Comfortable	Yes, but irregular	>5	No	No	None in particular	Satisfactory	Clear idea	Yes	Yes	No	None of the previous	Caffè/Thè	Yes	Yes	Much	Enough	Social relations	Yes	3	3	3	2	2	3	2	2	2	2	4	3	3	4	3	3	3	3
518	t0	TREATED	second	unibs	Female	22	Italian	Medicine and Surgery (In Italian)	2	No, there is problem	with family	No	More than comfortable	Little or nothing	2-5	No	Yes	None in particular	Unsatisfactory	Vague idea	No	Yes	No	None of the previous	Caffè/Thè	Yes	No	Much	Enough	A combination	Yes	0	3	3	2	3	4	2	2	0	1	4	3	2	5	2	2	3	3
519	t0	TREATED	second	unibs	Female	20	Italian	Medicine and Surgery (In Italian)	2	Yes	with family	No	Comfortable	Yes, regular	>5	No	Yes	None in particular	Unsatisfactory	Vague idea	No	No	No	None of the previous	Caffè/Thè	Yes	Yes	Much	Much	A combination	Yes	2	3	3	3	2	3	3	3	3	2	3	4	3	4	4	3	4	3
520	t0	TREATED	second	unibs	Female	20	Italian	Medicine and Surgery (In Italian)	2	Yes	with family	No	Sufficient	Little or nothing	0-1	No	Yes	None in particular	I prefer to not answer	Vague idea	No	Yes	No	None of the previous	Supplements	Yes	No	Much	Enough	Social relations	Yes	1	1	3	1	2	4	1	2	2	2	4	4	3	3	3	4	4	3
522	t0	TREATED	second	unibs	Female	22	Italian	Medicine and Surgery (In Italian)	2	Yes	with family	A couple of days a week	Comfortable	Little or nothing	2-5	Yes	No	None in particular	Satisfactory	Vague idea	Yes	No	No	None of the previous	Supplements	Yes	Yes	Enough	Enough	A combination	Yes	1	3	4	2	2	3	3	2	3	1	4	4	3	4	3	3	3	3
523	t0	TREATED	second	unibs	Male	30	Italian	Medicine and Surgery (In Italian)	3	Yes	with family	A couple of days a week	Sufficient	Yes, but irregular	0-1	No	Yes	None in particular	Satisfactory	Vague idea	No	Yes	No	None of the previous	Caffè/Thè	No	No	Enough	Little or nothing	A combination	No	1	1	2	1	1	3	2	2	2	1	4	5	3	4	4	4	4	3
524	t0	CONTROL	second	unibs	Female	26	Italian	Medicine and Surgery (In Italian)	Supplementary year/s	No, there is no problem	with family	A couple of days a week	Scarce	Yes, regular	2-5	No	No	Nutritionist	Satisfactory	Vague idea	Yes	No	No	Psychoactive drugs	Caffè/Thè	Yes	Yes	Much	Much	A combination	Yes	2	3	4	2	2	3	2	3	2	2	3	3	2	4	2	4	4	3
525	t0	CONTROL	second	unipv	Female	28	Italian	Medicine and Surgery (In Italian)	6	Yes	Alone	No	Sufficient	Little or nothing	2-5	Yes	No	None in particular	Unsatisfactory	Vague idea	No	No	No	None of the previous	Caffè/Thè	Yes	Yes	Much	Enough	A combination	Yes	1	4	3	3	2	4	2	3	1	2	4	3	2	4	3	3	3	3
527	t0	CONTROL	second	unimi_st	Male	37	Italian	Medicine and Surgery (In Italian)	Supplementary year/s	No, there is no problem	with partner	No	More than comfortable	Yes, regular	2-5	No	No	Vegetarian or Vegan	Satisfactory	Vague idea	Yes	Yes	No	None of the previous	Caffè/Thè	Yes	No	Little or nothing	Little or nothing	A combination	No	0	0	1	0	0	1	0	0	1	0	4	4	4	4	4	4	4	4
528	t0	TREATED	second	unipv	Female	22	albanese	Medicine and Surgery (In Italian)	3	Yes	Shared apartment	A couple of days a week	Scarce	Little or nothing	0-1	No	No	None in particular	Satisfactory	Vague idea	No	Yes	No	None of the previous	Caffè/Thè	Yes	No	Enough	Much	A combination	Yes	2	3	3	2	2	4	3	2	3	3	4	5	2	4	3	4	3	5
529	t0	TREATED	second	unipv	Female	28	Italian	Medicine and Surgery (In Italian)	Supplementary year/s	No, there is problem	with family	Every day (Part-time)	Scarce	Little or nothing	>5	Yes	Yes	Other	I prefer to not answer	Vague idea	No	No	No	A combination	Caffè/Thè	No	No	Much	Enough	A combination	Yes	4	4	4	2	3	4	3	3	4	4	3	3	2	2	1	2	2	1
531	t0	CONTROL	second	unipv	Female	24	Italian	Medicine and Surgery (In Italian)	6	Yes	Shared apartment	A couple of days a week	Comfortable	Yes, but irregular	0-1	No	Yes	None in particular	Satisfactory	Vague idea	No	Yes	No	Alcol	Caffè/Thè	Yes	No	Much	Enough	A combination	Yes	2	2	3	1	3	3	2	2	3	1	4	4	3	4	3	4	4	4
535	t0	TREATED	second	unipv	Male	25	Italian	Medicine and Surgery (In Italian)	6	No, there is no problem	Shared apartment	No	Sufficient	Little or nothing	2-5	No	No	None in particular	I prefer to not answer	I did not know	No	No	No	Sigarette	Caffè/Thè	Yes	No	Much	Enough	Study	Yes	3	3	3	2	2	3	2	2	3	2	3	3	2	2	2	3	3	2
538	t0	CONTROL	second	unipv	Female	25	Italian	Medicine and Surgery (In Italian)	5	No, there is problem	with family	No	More than comfortable	Little or nothing	0-1	No	Yes	None in particular	I prefer to not answer	Vague idea	No	No	No	None of the previous	A combination	Yes	Yes	Much	Much	A combination	Yes	2	2	4	3	3	3	1	2	2	2	3	3	2	5	2	3	4	3
539	t0	TREATED	second	unipv	Female	21	Italian	Medicine and Surgery (In Italian)	3	Yes	with family	No	Comfortable	Little or nothing	2-5	No	No	None in particular	Satisfactory	Vague idea	No	Yes	No	A combination	A combination	Yes	Yes	Much	Much	A combination	Yes	2	2	2	3	2	3	2	2	3	3	3	3	3	2	2	2	4	3
540	t0	TREATED	second	unipv	Male	23	Italian	Medicine and Surgery (In Italian)	4	Yes	with family	No	Comfortable	Yes, but irregular	2-5	Yes	Yes	None in particular	Unsatisfactory	Vague idea	No	Yes	No	None of the previous	A combination	Yes	No	Enough	Enough	A combination	Yes	3	4	2	2	2	3	2	2	1	2	4	2	3	5	3	3	3	3
541	t0	CONTROL	second	unipv	Male	27	Italian	Medicine and Surgery (In Italian)	6	No, there is problem	Shared apartment	No	Sufficient	Yes, regular	2-5	Yes	Yes	None in particular	I prefer to not answer	Vague idea	Yes	Yes	No	Sigarette	Caffè/Thè	Yes	No	Enough	Enough	Social relations	Yes	2	2	2	2	3	3	3	3	3	2	3	3	2	2	1	2	2	2
542	t0	CONTROL	second	unipv	Male	24	Italian	Medicine and Surgery (In Italian)	6	Yes	Alone	A couple of days a week	Comfortable	Little or nothing	0-1	Yes	No	None in particular	Satisfactory	Vague idea	No	No	No	None of the previous	A combination	No	Yes	Much	Little or nothing	Social relations	No	1	2	3	1	1	3	1	0	2	0	4	4	2	3	3	5	4	2
543	t0	CONTROL	second	unipv	Female	22	Italian	Medicine and Surgery (In English)	4	Yes	with family	No	Comfortable	Yes, regular	2-5	Yes	Yes	None in particular	Satisfactory	Vague idea	No	Yes	No	None of the previous	A combination	Yes	Yes	Much	Enough	A combination	Yes	1	2	3	2	2	3	2	2	1	1	3	4	3	5	3	3	4	4
547	t0	TREATED	second	unipv	Female	25	Italian	Medicine and Surgery (In English)	5	Yes	Prevalentemente in Erasmus	No	Sufficient	Little or nothing	0-1	No	No	None in particular	Satisfactory	Vague idea	Yes	Yes	No	None of the previous	Caffè/Thè	Yes	No	Much	Little or nothing	Social relations	Yes	1	1	2	1	2	2	1	1	1	0	3	4	3	4	4	4	4	4
550	t0	CONTROL	second	unilasap	Female	22	Italian	Medicine and Surgery (In Italian)	2	No, there is problem	with family	No	Sufficient	Yes, regular	2-5	Yes	Yes	Allergies /intolerances	I prefer to not answer	Vague idea	No	No	No	None of the previous	Caffè/Thè	Yes	Yes	Enough	Much	A combination	Yes	2	4	4	2	3	3	2	2	2	1	4	4	3	4	4	3	4	4
556	t0	CONTROL	second	unibs	Male	20	Italian	Medicine and Surgery (In Italian)	2	Yes	with family	No	More than comfortable	Yes, but irregular	>5	Yes	Yes	None in particular	Satisfactory	Vague idea	No	Yes	No	None of the previous	Caffè/Thè	Yes	No	Little or nothing	Enough	A combination	Yes	1	0	2	0	1	2	1	1	2	0	5	5	4	5	4	4	4	4
557	t0	CONTROL	second	unipr	Female	20	Italian	Medicine and Surgery (In Italian)	1	Yes	Shared apartment	No	Comfortable	Yes, but irregular	>5	Yes	Yes	None in particular	Satisfactory	Vague idea	No	Yes	No	None of the previous	Caffè/Thè	Yes	Yes	Enough	Much	A combination	Yes	2	4	3	2	2	4	3	2	2	2	3	2	3	4	3	4	4	3
560	t0	TREATED	second	unimi_st	Male	23	Italian	Medicine and Surgery (In Italian)	4	No, there is no problem	with family	No	Comfortable	Yes, but irregular	2-5	Yes	No	None in particular	Unsatisfactory	Vague idea	No	Yes	No	None of the previous	Caffè/Thè	Yes	Yes	Enough	Enough	Social relations	Yes	1	1	3	2	2	1	2	1	1	1	4	3	2	4	3	4	3	3
561	t0	TREATED	second	unipv	Male	24	Italian	Medicine and Surgery (In Italian)	6	Yes	College	No	More than comfortable	Yes, but irregular	2-5	No	Yes	None in particular	Unsatisfactory	Vague idea	No	Yes	No	Sigarette	Caffè/Thè	Yes	Yes	Enough	Enough	A combination	Yes	1	1	2	1	2	3	3	2	2	2	3	3	3	3	3	3	3	3
562	t0	TREATED	second	unipv	Female	25	Italian	Medicine and Surgery (In Italian)	Supplementary year/s	No, there is problem	with family	No	Comfortable	Little or nothing	2-5	No	No	None in particular	Satisfactory	Vague idea	Yes	No	No	Sigarette	Caffè/Thè	Yes	No	Enough	Much	A combination	Yes	3	3	4	2	2	2	3	3	3	3	1	2	2	4	1	2	2	2
563	t0	CONTROL	second	unipv	Male	27	Italian	Medicine and Surgery (In Italian)	6	No, there is no problem	Alone	No	Scarce	Little or nothing	>5	No	No	None in particular	Unsatisfactory	Vague idea	Yes	No	No	Sigarette	Energy drink	Yes	No	Much	Little or nothing	Social relations	Yes	1	1	3	3	3	4	2	2	3	2	2	3	2	2	1	2	2	2
401	t1	TREATED	second	unibs	Female	22	Italian	Medicine and Surgery (In Italian)	3	Yes	with family	No	More than comfortable	Yes, regular	>5	No	No	Other	Satisfactory	Vague idea	No	No	No	None of the previous	Caffè/Thè	Yes	Yes	Much	Much	A combination	Yes	1	1	4	1	2	2	3	1	2	1	4	4	2	5	4	4	4	4
402	t1	CONTROL	second	unibs	Female	22	Italian	Medicine and Surgery (In Italian)	3	Yes	with family	No	Comfortable	Yes, but irregular	>5	Yes	No	None in particular	I prefer to not answer	Clear idea	Yes	Yes	No	None of the previous	Caffè/Thè	Yes	No	Much	Little or nothing	No effect negatively	No	1	2	4	2	2	3	2	2	2	3	3	3	2	5	3	3	3	3
403	t1	TREATED	second	unibs	Female	21	Italian	Medicine and Surgery (In Italian)	3	Yes	with family	No	Sufficient	Yes, but irregular	0-1	No	No	None in particular	Satisfactory	Vague idea	No	No	No	None of the previous	Caffè/Thè	Yes	Yes	Much	Enough	Social relations	Yes	3	3	3	1	2	4	3	2	3	3	4	3	2	5	1	1	2	2
404	t1	CONTROL	second	unibs	Female	23	Italian	Medicine and Surgery (In Italian)	3	Yes	with family	No	Sufficient	Yes, but irregular	2-5	Yes	No	None in particular	Unsatisfactory	Clear idea	Yes	Yes	No	Sigarette	Caffè/Thè	Yes	Yes	Much	Much	Social relations	Yes	2	1	3	2	2	3	2	2	2	1	2	2	3	4	2	3	4	2
405	t1	TREATED	second	unibs	Female	24	Italian	Medicine and Surgery (In Italian)	3	Yes	with family	No	Comfortable	Yes, regular	0-1	Yes	No	None in particular	Unsatisfactory	Vague idea	No	Yes	No	None of the previous	Caffè/Thè	Yes	Yes	Enough	Enough	A combination	Yes	1	1	1	1	2	2	1	1	2	1	3	3	3	4	4	3	4	4
406	t1	CONTROL	second	unibs	Female	35	Italian	Medicine and Surgery (In Italian)	3	Yes	with family	Every day (Part-time)	Sufficient	Little or nothing	0-1	No	Yes	None in particular	Satisfactory	Vague idea	No	No	No	None of the previous	A combination	Yes	Yes	Enough	Enough	A combination	Yes	2	2	3	3	3	3	2	2	2	2	3	3	4	3	3	3	3	3
407	t1	TREATED	second	unibs	Female	23	Italian	Medicine and Surgery (In Italian)	3	Yes	with family	A couple of days a week	Sufficient	Yes, regular	0-1	Yes	Yes	None in particular	Satisfactory	Vague idea	No	Yes	No	None of the previous	Caffè/Thè	Yes	No	Much	Little or nothing	No effect negatively	No	2	3	3	2	2	3	2	1	2	3	2	4	2	3	1	3	3	4
408	t1	CONTROL	second	unibs	Female	22	Italian	Medicine and Surgery (In Italian)	3	Yes	with family	No	Comfortable	Yes, regular	2-5	No	Yes	None in particular	I prefer to not answer	Vague idea	No	Yes	No	None of the previous	Caffè/Thè	Yes	No	Much	Much	A combination	Yes	2	3	4	2	3	3	2	2	3	3	2	2	2	2	2	3	3	3
410	t1	CONTROL	second	unibs	Female	23	Italian	Medicine and Surgery (In Italian)	3	Yes	with family	No	Comfortable	Yes, regular	2-5	No	No	Allergies /intolerances	Satisfactory	Vague idea	Yes	No	No	None of the previous	Caffè/Thè	Yes	Yes	Much	Much	A combination	Yes	2	2	3	1	2	3	1	2	3	2	4	4	3	4	4	3	4	4
411	t1	CONTROL	second	unibs	Female	21	Italian	Medicine and Surgery (In Italian)	3	Yes	with family	No	Scarce	Yes, regular	0-1	Yes	No	Nutritionist	Satisfactory	Vague idea	No	No	No	None of the previous	A combination	No	Yes	Enough	Enough	A combination	Yes	2	4	4	2	3	4	2	2	4	2	3	2	2	5	2	3	3	2
412	t1	TREATED	second	unibs	Female	23	Italian	Medicine and Surgery (In Italian)	3	Yes	with family	A couple of days a week	Comfortable	Yes, regular	>5	Yes	No	None in particular	Satisfactory	Clear idea	Yes	No	No	None of the previous	A combination	Yes	No	Much	Enough	Social relations	Yes	1	2	2	2	2	1	2	1	1	1	3	3	3	4	4	3	4	4
413	t1	TREATED	second	unibs	Male	21	Italian	Medicine and Surgery (In Italian)	3	Yes	with family	No	Sufficient	Yes, but irregular	>5	No	No	None in particular	Satisfactory	Vague idea	No	Yes	No	None of the previous	Caffè/Thè	Yes	Yes	Much	Enough	Social relations	Yes	0	0	2	0	1	2	1	1	1	1	4	4	4	4	4	4	4	4
415	t1	CONTROL	second	unibs	Female	24	Italian	Medicine and Surgery (In Italian)	3	Yes	with family	No	More than comfortable	Little or nothing	2-5	No	No	None in particular	Satisfactory	Clear idea	Yes	No	No	None of the previous	Caffè/Thè	Yes	Yes	Much	Enough	A combination	Yes	3	2	4	2	2	3	1	1	2	2	3	3	1	3	2	3	4	2
416	t1	CONTROL	second	unibs	Female	22	Italian	Medicine and Surgery (In Italian)	3	Yes	with family	No	Comfortable	Yes, regular	>5	No	No	None in particular	I prefer to not answer	Vague idea	No	No	No	None of the previous	Caffè/Thè	Yes	Yes	Much	Enough	A combination	Yes	2	3	4	2	2	4	0	2	3	4	3	2	2	2	1	2	3	2
417	t1	TREATED	second	unibs	Female	22	Italian	Medicine and Surgery (In Italian)	3	No, there is no problem	with family	No	Sufficient	Little or nothing	2-5	Yes	No	None in particular	I prefer to not answer	Clear idea	Yes	No	No	None of the previous	Caffè/Thè	Yes	Yes	Much	Much	A combination	Yes	3	3	3	3	3	1	3	3	0	3	2	2	2	2	2	2	2	2
418	t1	TREATED	second	unibs	Female	24	Italian	Medicine and Surgery (In Italian)	4	No, there is problem	with family	No	Sufficient	Little or nothing	>5	Yes	No	None in particular	Satisfactory	Vague idea	No	Yes	No	None of the previous	Supplements	Yes	Yes	Much	Much	A combination	Yes	1	4	2	2	3	4	1	2	1	2	3	2	3	4	3	2	4	3
419	t1	TREATED	second	unibs	Female	21	Italian	Medicine and Surgery (In Italian)	3	Yes	with family	Every day (Part-time)	Sufficient	Yes, regular	>5	No	No	Nutritionist	Unsatisfactory	Clear idea	Yes	No	Yes	Psychoactive drugs	Caffè/Thè	Yes	Yes	Enough	Much	A combination	Yes	2	2	3	2	1	4	2	2	3	4	3	3	2	3	2	3	3	3
421	t1	TREATED	second	unibs	Female	22	Italian	Medicine and Surgery (In Italian)	3	No, there is problem	with family	No	More than comfortable	Yes, but irregular	0-1	No	Yes	None in particular	I prefer to not answer	Vague idea	No	Yes	No	None of the previous	Caffè/Thè	Yes	Yes	Much	Much	A combination	Yes	0	2	2	1	1	2	2	2	2	2	4	4	4	4	4	4	4	4
422	t1	CONTROL	second	unibs	Female	24	Italian	Medicine and Surgery (In Italian)	3	No, there is no problem	with family	No	Sufficient	Yes, but irregular	2-5	Yes	No	Other	Unsatisfactory	Vague idea	No	No	No	None of the previous	A combination	Yes	Yes	Much	Much	A combination	Yes	2	3	3	1	3	4	2	2	3	2	3	3	2	2	2	4	4	2
423	t1	TREATED	second	unibs	Female	21	Italian	Medicine and Surgery (In Italian)	3	Yes	with family	No	Comfortable	Yes, regular	2-5	No	Yes	Other	Satisfactory	Vague idea	Yes	Yes	No	A combination	A combination	Yes	Yes	Much	Enough	A combination	Yes	2	2	3	1	2	2	2	1	3	1	4	4	3	2	3	4	3	3
424	t1	CONTROL	second	unibs	Female	22	Italian	Medicine and Surgery (In Italian)	3	Yes	with family	A couple of days a week	Comfortable	Little or nothing	2-5	Yes	Yes	None in particular	I prefer to not answer	Vague idea	No	Yes	No	None of the previous	Caffè/Thè	Yes	Yes	Much	Enough	Social relations	Yes	2	3	3	3	3	4	2	3	1	4	2	3	2	3	1	3	3	3
425	t1	TREATED	second	unibs	Male	24	Italian	Medicine and Surgery (In Italian)	3	Yes	with family	No	More than comfortable	Little or nothing	2-5	No	No	None in particular	Unsatisfactory	Clear idea	Yes	Yes	No	None of the previous	A combination	Yes	No	Enough	Enough	A combination	Yes	1	1	1	1	1	2	1	1	2	1	3	4	3	4	3	3	4	4
426	t1	TREATED	second	unibs	Female	22	Italian	Medicine and Surgery (In Italian)	3	Yes	Shared apartment	No	Comfortable	Little or nothing	2-5	Yes	No	None in particular	Unsatisfactory	Vague idea	No	Yes	No	None of the previous	Caffè/Thè	Yes	No	Enough	Enough	Social relations	No	2	2	2	1	1	2	2	1	2	1	4	3	4	3	2	4	4	4
427	t1	CONTROL	second	unibs	Female	22	Italian	Medicine and Surgery (In Italian)	3	Yes	with family	A couple of days a week	Comfortable	Yes, but irregular	>5	Yes	No	None in particular	Satisfactory	Vague idea	No	Yes	No	None of the previous	Caffè/Thè	Yes	No	Enough	Enough	Other	Yes	2	1	3	2	3	3	1	2	1	3	4	4	2	4	4	3	3	3
428	t1	TREATED	second	unibs	Female	22	Italian	Medicine and Surgery (In Italian)	3	No, there is problem	with family	No	Scarce	Little or nothing	>5	Yes	Yes	None in particular	I prefer to not answer	Clear idea	Yes	Yes	No	None of the previous	Caffè/Thè	Yes	No	Enough	Much	A combination	Yes	2	2	3	2	2	3	3	2	1	2	3	3	3	3	3	3	3	3
429	t1	TREATED	second	unibs	Female	21	Italian	Medicine and Surgery (In Italian)	3	No, there is problem	with family	No	Comfortable	Little or nothing	>5	Yes	No	None in particular	Unsatisfactory	Vague idea	No	No	No	None of the previous	Caffè/Thè	No	No	Enough	Little or nothing	Study	Yes	1	1	2	2	2	2	3	2	2	2	3	3	3	4	3	3	3	3
430	t1	CONTROL	second	unibs	Female	20	Italian	Medicine and Surgery (In Italian)	3	Yes	with family	No	Comfortable	Yes, but irregular	2-5	No	Yes	Nutritionist	I prefer to not answer	Vague idea	No	Yes	No	None of the previous	Supplements	Yes	Yes	Enough	Enough	A combination	Yes	2	3	4	3	2	3	2	2	2	3	3	3	3	4	2	3	3	4
431	t1	CONTROL	second	unibs	Female	22	Italian	Medicine and Surgery (In Italian)	4	Yes	with family	No	Comfortable	Yes, regular	2-5	No	No	Vegetarian or Vegan	Satisfactory	Clear idea	Yes	Yes	No	None of the previous	Caffè/Thè	Yes	Yes	Enough	Little or nothing	A combination	Yes	3	2	3	2	2	2	2	2	2	2	3	3	3	4	3	4	3	3
432	t1	TREATED	second	unibs	Female	23	Italian	Medicine and Surgery (In Italian)	3	Yes	with family	No	Scarce	Little or nothing	>5	Yes	Yes	None in particular	I prefer to not answer	Vague idea	No	No	No	None of the previous	Caffè/Thè	No	No	Enough	Enough	A combination	Yes	1	2	3	3	3	2	3	3	2	1	2	2	2	2	1	2	2	2
433	t1	TREATED	second	unibs	Female	22	Italian	Medicine and Surgery (In Italian)	3	Yes	with family	No	Sufficient	Yes, but irregular	0-1	No	Yes	None in particular	I prefer to not answer	Vague idea	No	Yes	No	None of the previous	Supplements	Yes	No	Enough	Little or nothing	Social relations	Yes	2	2	4	1	2	3	1	1	2	2	4	4	2	4	3	3	4	3
434	t1	TREATED	second	unibs	Female	22	Italian	Medicine and Surgery (In Italian)	3	No, there is no problem	Shared apartment	No	More than comfortable	Yes, regular	0-1	No	No	Nutritionist	Satisfactory	Vague idea	Yes	Yes	No	Sigarette	Caffè/Thè	Yes	No	Enough	Little or nothing	No effect negatively	No	3	2	1	1	1	1	1	1	1	0	5	4	4	4	4	4	4	4
435	t1	TREATED	second	unibs	Male	22	Italian	Medicine and Surgery (In Italian)	3	Yes	with family	No	Comfortable	Yes, regular	0-1	No	No	None in particular	Satisfactory	Vague idea	No	No	No	None of the previous	A combination	Yes	No	Much	Much	A combination	Yes	1	1	2	2	2	2	2	1	1	1	4	3	1	4	2	4	3	3
436	t1	CONTROL	second	unibs	Female	21	Italian	Medicine and Surgery (In Italian)	3	Yes	with family	Every day (Part-time)	Comfortable	Little or nothing	>5	Yes	Yes	None in particular	Unsatisfactory	Vague idea	No	Yes	No	None of the previous	Supplements	Yes	No	Much	Much	A combination	Yes	1	3	3	2	2	4	2	3	2	3	3	3	3	2	3	3	4	3
437	t1	CONTROL	second	unibs	Female	22	Italian	Medicine and Surgery (In Italian)	3	Yes	with family	No	More than comfortable	Yes, regular	>5	Yes	Yes	Nutritionist	I prefer to not answer	Vague idea	No	Yes	No	None of the previous	Caffè/Thè	Yes	No	Enough	Little or nothing	No effect negatively	No	0	0	3	1	2	4	2	2	1	1	4	4	2	3	2	4	3	4
438	t1	TREATED	second	unibs	Female	22	Italian	Medicine and Surgery (In Italian)	3	Yes	with family	A couple of days a week	Sufficient	Little or nothing	0-1	No	No	None in particular	Unsatisfactory	Vague idea	No	Yes	No	None of the previous	Caffè/Thè	Yes	No	Much	Enough	A combination	Yes	1	2	3	2	1	4	2	2	2	2	3	4	3	3	2	3	3	3
439	t1	TREATED	second	unibs	Female	21	Italian	Medicine and Surgery (In Italian)	3	Yes	with family	No	More than comfortable	Yes, but irregular	>5	Yes	Yes	None in particular	Unsatisfactory	Vague idea	No	Yes	No	None of the previous	Supplements	Yes	Yes	Enough	Enough	A combination	Yes	1	2	2	1	2	2	2	2	1	1	4	4	3	5	4	3	3	4
440	t1	CONTROL	second	unibs	Female	22	Italian	Medicine and Surgery (In Italian)	3	Yes	with family	No	Scarce	Little or nothing	2-5	No	No	None in particular	Unsatisfactory	Clear idea	Yes	Yes	No	None of the previous	Caffè/Thè	Yes	Yes	Much	Enough	A combination	Yes	3	4	4	0	4	4	3	3	2	3	2	2	2	2	1	1	2	2
441	t1	CONTROL	second	unibs	Male	21	Italian	Medicine and Surgery (In Italian)	3	No, there is problem	with family	No	Scarce	Little or nothing	2-5	Yes	Yes	None in particular	Unsatisfactory	Vague idea	No	No	No	None of the previous	Caffè/Thè	Yes	Yes	Much	Much	A combination	Yes	2	4	4	2	2	4	2	3	2	4	2	3	1	4	2	3	3	1
442	t1	CONTROL	second	unibs	Female	23	Italian	Medicine and Surgery (In Italian)	4	Yes	with family	No	Scarce	Yes, regular	2-5	Yes	Yes	None in particular	I prefer to not answer	Vague idea	No	No	No	None of the previous	Caffè/Thè	Yes	No	Much	Much	A combination	Yes	4	4	4	3	3	4	4	3	3	4	1	2	1	3	1	2	2	1
444	t1	TREATED	second	unibs	Male	21	Italian	Medicine and Surgery (In Italian)	2	No, there is no problem	with family	No	Comfortable	Yes, regular	2-5	No	No	Vegetarian or Vegan	Unsatisfactory	Clear idea	Yes	Yes	No	None of the previous	Caffè/Thè	Yes	No	Much	Much	A combination	Yes	0	2	4	1	1	2	1	1	2	1	4	4	2	2	2	4	4	4
446	t1	CONTROL	second	unibs	Female	20	Italian	Medicine and Surgery (In Italian)	2	Yes	with family	No	Sufficient	Little or nothing	2-5	Yes	Yes	None in particular	Unsatisfactory	Vague idea	No	No	No	Alcol	Caffè/Thè	Yes	Yes	Much	Much	A combination	Yes	2	2	2	2	2	3	2	2	1	2	3	3	3	3	1	3	3	3
447	t1	TREATED	second	unibs	Female	20	Italian	Medicine and Surgery (In Italian)	2	No, there is problem	with family	No	Comfortable	Little or nothing	2-5	No	No	Vegetarian or Vegan	Unsatisfactory	Vague idea	No	No	No	None of the previous	Caffè/Thè	Yes	Yes	Much	Much	A combination	Yes	0	2	2	2	3	2	1	2	1	2	3	3	2	4	2	4	3	3
448	t1	CONTROL	second	unibs	Female	21	Italian	Medicine and Surgery (In Italian)	2	Yes	with family	No	Sufficient	Little or nothing	>5	No	No	None in particular	Satisfactory	Vague idea	No	No	No	None of the previous	Caffè/Thè	Yes	Yes	Much	Much	A combination	Yes	2	3	3	3	3	4	2	3	4	3	2	2	2	4	2	2	3	2
449	t1	CONTROL	second	unibs	Female	21	Italian	Medicine and Surgery (In Italian)	2	Yes	with family	No	Comfortable	Yes, but irregular	0-1	No	No	None in particular	Satisfactory	Vague idea	No	Yes	No	None of the previous	Caffè/Thè	Yes	No	Much	Enough	A combination	Yes	3	3	3	3	3	2	2	3	2	3	3	3	3	4	3	2	2	3
451	t1	TREATED	second	unibs	Female	21	Italian	Medicine and Surgery (In Italian)	2	Yes	with family	No	Comfortable	Yes, regular	0-1	Yes	No	None in particular	Unsatisfactory	Vague idea	No	Yes	No	None of the previous	Caffè/Thè	Yes	Yes	Much	Enough	A combination	Yes	0	2	3	1	2	4	1	2	1	1	4	3	2	3	2	4	4	4
452	t1	CONTROL	second	unibs	Male	21	Italian	Medicine and Surgery (In Italian)	2	Yes	with family	A couple of days a week	Sufficient	Yes, but irregular	2-5	Yes	Yes	None in particular	Satisfactory	Clear idea	Yes	Yes	Yes	None of the previous	Caffè/Thè	Yes	Yes	Enough	Enough	A combination	Yes	1	2	2	1	2	3	2	1	1	2	4	4	4	4	3	3	3	4
457	t1	TREATED	second	unibs	Female	21	Italian	Medicine and Surgery (In Italian)	2	Yes	with family	A couple of days a week	Comfortable	Yes, regular	0-1	No	No	None in particular	I prefer to not answer	Vague idea	No	Yes	No	None of the previous	Caffè/Thè	Yes	No	Enough	Much	A combination	Yes	1	2	2	1	1	2	2	1	3	2	4	3	4	3	3	4	4	4
458	t1	TREATED	second	unibs	Female	21	Italian	Medicine and Surgery (In Italian)	2	Yes	with family	No	Comfortable	Yes, but irregular	0-1	No	Yes	None in particular	Satisfactory	Vague idea	No	No	No	None of the previous	Caffè/Thè	Yes	Yes	Much	Enough	A combination	Yes	0	1	2	1	2	2	1	1	1	2	4	3	4	4	3	4	4	3
459	t1	TREATED	second	unibs	Female	22	Italian	Medicine and Surgery (In Italian)	2	No, there is problem	with family	No	Sufficient	Yes, but irregular	0-1	No	No	None in particular	I prefer to not answer	Vague idea	No	Yes	No	None of the previous	A combination	Yes	No	Much	Enough	A combination	No	2	2	3	3	3	3	3	2	2	2	2	2	2	2	2	3	3	2
460	t1	CONTROL	second	unibs	Male	21	Italian	Medicine and Surgery (In Italian)	2	Yes	with family	No	Sufficient	Yes, regular	0-1	No	Yes	None in particular	I prefer to not answer	Vague idea	No	Yes	No	None of the previous	Energy drink	No	Yes	Much	Enough	A combination	Yes	2	2	2	2	2	3	1	3	2	2	3	3	2	4	2	3	3	3
462	t1	CONTROL	second	unibs	Female	22	Italian	Medicine and Surgery (In Italian)	2	No, there is no problem	with family	No	Scarce	Yes, but irregular	0-1	Yes	No	Vegetarian or Vegan	Unsatisfactory	Vague idea	No	No	No	None of the previous	Caffè/Thè	No	Yes	Much	Much	A combination	Yes	2	1	1	0	0	1	0	1	1	1	5	5	4	4	4	5	5	5
464	t1	CONTROL	second	unibs	Female	23	Italian	Medicine and Surgery (In Italian)	2	No, there is problem	with family	No	Comfortable	Little or nothing	0-1	No	Yes	None in particular	Unsatisfactory	Vague idea	No	Yes	No	None of the previous	Caffè/Thè	Yes	Yes	Much	Much	A combination	Yes	2	2	4	1	3	4	3	2	4	4	4	4	1	3	5	4	4	2
466	t1	TREATED	second	unibs	Female	21	Italian	Medicine and Surgery (In Italian)	2	Yes	Alone	No	Sufficient	Yes, regular	>5	No	No	None in particular	Satisfactory	Vague idea	No	Yes	No	Sigarette	Caffè/Thè	Yes	No	Little or nothing	Little or nothing	Social relations	No	2	3	2	2	2	2	2	2	2	2	4	4	4	3	4	4	4	2
467	t1	CONTROL	second	unibs	Female	22	Italian	Medicine and Surgery (In Italian)	2	Yes	with family	A couple of days a week	More than comfortable	Little or nothing	>5	No	No	Other	Satisfactory	Vague idea	No	Yes	No	Sigarette	A combination	Yes	Yes	Much	Enough	Social relations	Yes	0	1	2	1	1	1	1	1	0	1	4	4	4	4	3	3	4	4
468	t1	TREATED	second	unibs	Female	20	Italian	Medicine and Surgery (In Italian)	2	Yes	with family	A couple of days a week	Comfortable	Little or nothing	0-1	No	Yes	Nutritionist	Unsatisfactory	Vague idea	No	Yes	No	None of the previous	Supplements	Yes	Yes	Much	Little or nothing	Social relations	No	2	2	3	3	2	3	2	2	1	2	4	4	3	4	2	3	4	2
469	t1	TREATED	second	unibs	Male	24	Italian	Medicine and Surgery (In Italian)	2	No, there is problem	with family	No	More than comfortable	Little or nothing	0-1	No	No	None in particular	Unsatisfactory	Vague idea	No	No	No	Psychoactive drugs	Caffè/Thè	Yes	No	Much	Enough	Other	Yes	3	2	3	2	1	3	1	2	1	3	2	2	2	3	2	2	2	2
470	t1	TREATED	second	unibs	Female	20	Italian	Medicine and Surgery (In Italian)	2	Yes	with family	A couple of days a week	Comfortable	Yes, regular	0-1	Yes	No	None in particular	Unsatisfactory	Vague idea	No	Yes	No	None of the previous	Supplements	Yes	No	Enough	Enough	A combination	No	1	1	2	0	1	2	2	0	1	0	4	5	4	4	4	5	4	3
471	t1	TREATED	second	unibs	Female	22	Italian	Medicine and Surgery (In Italian)	2	Yes	with family	No	More than comfortable	Little or nothing	>5	Yes	Yes	None in particular	Satisfactory	Vague idea	No	Yes	No	None of the previous	A combination	Yes	Yes	Much	Enough	A combination	Yes	2	2	3	2	2	3	2	2	2	2	3	4	2	3	2	3	3	3
472	t1	TREATED	second	unibs	Female	22	Italian	Medicine and Surgery (In Italian)	2	Yes	with family	A couple of days a week	More than comfortable	Yes, but irregular	>5	No	Yes	None in particular	I prefer to not answer	Vague idea	No	No	No	None of the previous	A combination	Yes	Yes	Little or nothing	Little or nothing	Social relations	No	1	2	3	2	2	4	2	1	1	3	3	4	2	1	3	4	4	3
473	t1	CONTROL	second	unibs	Female	21	Italian	Medicine and Surgery (In Italian)	2	Yes	with family	No	More than comfortable	Little or nothing	>5	No	Yes	Allergies /intolerances	I prefer to not answer	Vague idea	No	Yes	Yes	None of the previous	Supplements	Yes	No	Much	Enough	Social relations	Yes	1	2	3	2	2	2	1	1	2	1	3	4	3	3	2	3	4	1
474	t1	TREATED	second	unibs	Female	21	Italian	Medicine and Surgery (In Italian)	2	Yes	with family	No	Sufficient	Yes, regular	2-5	No	No	None in particular	Unsatisfactory	Vague idea	No	Yes	No	None of the previous	Caffè/Thè	Yes	No	Enough	Enough	Social relations	Yes	1	1	2	0	1	1	2	2	2	0	4	1	3	3	3	4	4	4
475	t1	TREATED	second	unibs	Female	20	Italian	Medicine and Surgery (In Italian)	2	Yes	with family	No	Scarce	Yes, regular	>5	Yes	No	Nutritionist	Satisfactory	Vague idea	No	Yes	Yes	Sigarette	A combination	Yes	Yes	Enough	Enough	A combination	Yes	1	2	3	2	2	3	3	2	2	3	3	4	3	4	3	3	4	4
477	t1	TREATED	second	unibs	Male	20	Italian	Medicine and Surgery (In Italian)	2	Yes	with family	No	More than comfortable	Yes, regular	0-1	No	Yes	None in particular	I prefer to not answer	Vague idea	No	Yes	No	None of the previous	Caffè/Thè	Yes	Yes	Enough	Enough	A combination	Yes	1	1	2	1	2	4	1	1	2	2	3	3	3	3	3	4	4	4
480	t1	CONTROL	second	unibs	Male	22	Italian	Medicine and Surgery (In Italian)	2	No, there is no problem	with family	No	Comfortable	Yes, but irregular	2-5	No	No	None in particular	Satisfactory	Vague idea	Yes	Yes	No	None of the previous	Caffè/Thè	Yes	Yes	Much	Enough	A combination	No	1	3	3	3	3	4	3	3	2	3	3	2	2	3	1	2	2	2
483	t1	TREATED	second	unibs	Male	21	Italian	Medicine and Surgery (In Italian)	2	Yes	with family	No	More than comfortable	Little or nothing	0-1	No	No	None in particular	I prefer to not answer	Vague idea	No	Yes	No	None of the previous	Caffè/Thè	Yes	Yes	Enough	Enough	A combination	Yes	2	2	4	2	2	3	2	3	4	2	3	3	2	3	2	3	3	3
484	t1	TREATED	second	unibs	Female	21	Italian	Medicine and Surgery (In Italian)	2	Yes	with family	No	Comfortable	Yes, regular	0-1	No	Yes	Vegetarian or Vegan	I prefer to not answer	Vague idea	No	No	No	None of the previous	A combination	Yes	Yes	Much	Enough	A combination	Yes	0	0	2	2	1	1	2	1	1	1	3	3	3	4	2	4	4	3
485	t1	TREATED	second	unibs	Female	22	Italian	Medicine and Surgery (In Italian)	2	Yes	with family	No	Comfortable	Yes, but irregular	0-1	No	Yes	Nutritionist	Satisfactory	Vague idea	No	Yes	No	None of the previous	A combination	Yes	Yes	Much	Enough	A combination	Yes	2	2	3	1	1	3	1	2	2	2	3	4	4	4	4	3	4	4
486	t1	CONTROL	second	unibs	Male	21	Italian	Medicine and Surgery (In Italian)	2	Yes	with family	No	Sufficient	Yes, but irregular	0-1	No	No	None in particular	I prefer to not answer	I did not know	No	Yes	No	None of the previous	Caffè/Thè	Yes	No	Enough	Much	Social relations	Yes	2	2	2	2	2	2	2	2	2	2	3	3	3	4	3	3	3	3
488	t1	TREATED	second	unibs	Female	21	Italian	Medicine and Surgery (In Italian)	2	Yes	with family	No	Comfortable	Little or nothing	>5	No	No	None in particular	Unsatisfactory	Vague idea	Yes	Yes	No	None of the previous	Caffè/Thè	Yes	Yes	Much	Much	Social relations	Yes	1	1	1	3	3	2	2	3	2	2	3	3	3	3	3	3	3	3
489	t1	TREATED	second	unibs	Female	22	Italian	Medicine and Surgery (In Italian)	3	No, there is no problem	Shared apartment	No	Comfortable	Yes, but irregular	2-5	No	Yes	Allergies /intolerances	I prefer to not answer	Vague idea	Yes	No	Yes	Alcol	Caffè/Thè	Yes	Yes	Much	Much	A combination	Yes	1	2	3	2	2	2	2	2	1	2	3	4	3	4	2	3	3	3
490	t1	TREATED	second	unibs	Female	21	Italian	Medicine and Surgery (In Italian)	2	Yes	with family	No	More than comfortable	Yes, regular	2-5	No	Yes	Nutritionist	Unsatisfactory	Vague idea	No	No	No	None of the previous	A combination	Yes	Yes	Much	Much	Social relations	Yes	2	2	3	1	3	3	1	2	1	3	3	4	2	2	3	3	3	3
491	t1	TREATED	second	unibs	Female	21	Italian	Medicine and Surgery (In Italian)	2	Yes	with family	A couple of days a week	Comfortable	Yes, but irregular	>5	Yes	Yes	None in particular	I prefer to not answer	Clear idea	Yes	Yes	No	None of the previous	Caffè/Thè	Yes	Yes	Enough	Much	A combination	Yes	2	1	2	1	2	2	1	2	2	2	4	4	4	4	4	3	3	4
492	t1	TREATED	second	unibs	Female	20	Italian	Medicine and Surgery (In Italian)	2	Yes	with family	A couple of days a week	More than comfortable	Yes, but irregular	0-1	Yes	No	None in particular	Unsatisfactory	Vague idea	No	Yes	Yes	None of the previous	Caffè/Thè	Yes	Yes	Much	Enough	A combination	Yes	2	2	2	2	1	2	2	2	1	2	3	2	3	3	2	3	4	3
493	t1	TREATED	second	unibs	Female	21	Italian	Medicine and Surgery (In Italian)	2	Yes	with family	No	Comfortable	Yes, but irregular	2-5	No	Yes	None in particular	Satisfactory	Vague idea	No	No	No	None of the previous	Caffè/Thè	Yes	No	Enough	Enough	A combination	Yes	2	2	2	2	2	2	2	2	2	2	3	3	3	5	2	3	3	3
494	t1	CONTROL	second	unibs	Female	20	Italian	Medicine and Surgery (In Italian)	2	Yes	with family	No	Comfortable	Yes, but irregular	>5	No	No	None in particular	Satisfactory	Vague idea	No	Yes	No	Sigarette	Caffè/Thè	Yes	Yes	Enough	Enough	A combination	Yes	3	2	3	2	2	3	2	2	3	3	3	3	2	4	2	3	3	3
495	t1	CONTROL	second	unibs	Female	21	Italian	Medicine and Surgery (In Italian)	2	No, there is no problem	with family	No	Comfortable	Yes, but irregular	2-5	Yes	No	Allergies /intolerances	Unsatisfactory	Vague idea	Yes	Yes	No	None of the previous	Caffè/Thè	Yes	No	Much	Enough	A combination	No	1	2	2	2	2	1	1	1	2	1	3	3	4	4	3	3	3	3
496	t1	TREATED	second	unibs	Female	21	Italian	Medicine and Surgery (In Italian)	2	Yes	with family	No	More than comfortable	Yes, regular	>5	No	Yes	None in particular	Satisfactory	Vague idea	No	No	No	None of the previous	Caffè/Thè	Yes	Yes	Much	Enough	Social relations	Yes	2	3	3	3	3	2	2	2	2	3	3	3	2	4	1	3	3	3
497	t1	TREATED	second	unibs	Female	22	Italian	Medicine and Surgery (In Italian)	2	Yes	with family	No	Comfortable	Yes, regular	>5	No	No	None in particular	Unsatisfactory	Vague idea	Yes	Yes	No	Sigarette	Caffè/Thè	Yes	Yes	Much	Enough	A combination	Yes	0	1	2	1	2	3	1	1	1	2	4	4	3	5	4	4	4	4
498	t1	CONTROL	second	unibs	Female	22	Italian	Medicine and Surgery (In Italian)	2	Yes	with family	A couple of days a week	Comfortable	Little or nothing	>5	No	Yes	None in particular	Satisfactory	Vague idea	No	No	No	None of the previous	A combination	Yes	Yes	Much	Much	A combination	Yes	2	2	3	2	2	3	3	2	1	1	4	4	2	4	2	3	3	3
499	t1	CONTROL	second	unibs	Female	40	Italian	Medicine and Surgery (In Italian)	2	Yes	with family	Every day (Full-time)	More than comfortable	Yes, but irregular	0-1	No	No	None in particular	Satisfactory	Clear idea	Yes	Yes	No	None of the previous	Caffè/Thè	Yes	No	Enough	Much	A combination	Yes	3	3	3	2	2	3	3	2	2	1	3	4	3	3	3	3	4	2
500	t1	CONTROL	second	unibs	Female	21	Italian	Medicine and Surgery (In Italian)	2	Yes	with family	No	More than comfortable	Yes, regular	0-1	Yes	Yes	None in particular	Satisfactory	Vague idea	No	Yes	No	None of the previous	Caffè/Thè	Yes	No	Much	Little or nothing	Social relations	No	0	2	4	3	3	3	2	2	1	3	3	3	2	2	2	3	4	2
501	t1	TREATED	second	unibs	Female	22	Italian	Medicine and Surgery (In Italian)	2	Yes	with family	No	More than comfortable	Yes, but irregular	2-5	No	No	None in particular	Satisfactory	Clear idea	Yes	Yes	No	None of the previous	Supplements	Yes	Yes	Much	Enough	A combination	Yes	0	1	3	1	2	3	0	0	0	1	4	4	3	5	4	4	4	4
502	t1	CONTROL	second	unibs	Female	20	Italian	Medicine and Surgery (In Italian)	2	Yes	with family	No	More than comfortable	Yes, regular	0-1	No	No	None in particular	Unsatisfactory	Vague idea	No	No	No	None of the previous	Caffè/Thè	Yes	No	Enough	Enough	A combination	Yes	2	2	2	1	1	3	2	2	1	1	3	3	3	3	3	3	3	3
503	t1	TREATED	second	unibs	Female	23	Italian	Medicine and Surgery (In Italian)	3	Yes	with family	No	Sufficient	Yes, but irregular	0-1	No	Yes	Allergies /intolerances	I prefer to not answer	Vague idea	No	Yes	No	None of the previous	Caffè/Thè	Yes	No	Enough	Little or nothing	Social relations	No	2	2	3	2	2	3	2	2	3	2	3	4	3	3	2	3	3	3
504	t1	TREATED	second	unibs	Female	20	Italian	Medicine and Surgery (In Italian)	2	Yes	with family	No	Sufficient	Yes, but irregular	0-1	No	No	None in particular	Satisfactory	Vague idea	No	No	No	None of the previous	Caffè/Thè	Yes	Yes	Much	Enough	A combination	Yes	1	2	3	2	1	2	1	1	0	1	5	5	3	5	4	4	4	4
505	t1	CONTROL	second	unibs	Male	22	Italian	Medicine and Surgery (In Italian)	2	Yes	with family	A couple of days a week	More than comfortable	Yes, but irregular	>5	Yes	No	None in particular	Unsatisfactory	Vague idea	No	No	No	None of the previous	Caffè/Thè	Yes	No	Enough	Enough	A combination	Yes	2	2	3	2	2	2	1	1	2	1	5	4	3	5	4	4	4	4
506	t1	TREATED	second	unibs	Female	21	Italian	Medicine and Surgery (In Italian)	3	Yes	with family	No	Comfortable	Yes, but irregular	2-5	No	Yes	None in particular	Unsatisfactory	Clear idea	Yes	Yes	Yes	None of the previous	Caffè/Thè	Yes	No	Much	Enough	Social relations	Yes	3	3	4	2	2	4	3	2	3	3	3	3	2	4	3	3	3	3
507	t1	TREATED	second	unibs	Male	21	Italian	Medicine and Surgery (In Italian)	2	Yes	with family	No	More than comfortable	Yes, regular	0-1	Yes	Yes	Other	Satisfactory	Vague idea	No	Yes	No	None of the previous	Caffè/Thè	Yes	Yes	Enough	Enough	No effect negatively	Yes	1	2	2	2	1	2	3	2	3	2	3	3	3	3	3	4	4	3
508	t1	CONTROL	second	unibs	Male	20	Italian	Medicine and Surgery (In Italian)	2	Yes	with family	A couple of days a week	Comfortable	Yes, regular	0-1	Yes	No	Other	Unsatisfactory	Vague idea	No	Yes	No	A combination	Caffè/Thè	Yes	Yes	Enough	Enough	Social relations	Yes	3	2	4	3	3	3	3	3	3	4	2	2	1	1	1	2	2	2
510	t1	CONTROL	second	unibs	Female	20	Italian	Medicine and Surgery (In Italian)	2	Yes	with family	No	More than comfortable	Yes, regular	2-5	No	No	None in particular	Satisfactory	Vague idea	No	Yes	No	None of the previous	Caffè/Thè	Yes	No	Much	Enough	A combination	Yes	1	2	2	1	1	3	2	2	0	2	4	4	3	4	4	4	4	4
511	t1	CONTROL	second	unibs	Female	20	Italian	Medicine and Surgery (In Italian)	2	Yes	with family	No	More than comfortable	Yes, regular	2-5	No	Yes	None in particular	I prefer to not answer	Vague idea	No	No	No	None of the previous	Caffè/Thè	Yes	No	Much	Enough	Social relations	Yes	1	3	3	3	2	3	2	2	3	2	3	1	2	3	2	2	2	2
512	t1	CONTROL	second	unibs	Female	21	Italian	Medicine and Surgery (In Italian)	2	No, there is no problem	Shared apartment	A couple of days a week	Sufficient	Little or nothing	0-1	No	No	Vegetarian or Vegan	Unsatisfactory	Vague idea	No	No	No	A combination	A combination	Yes	Yes	Much	Enough	Other	Yes	1	3	4	2	3	4	2	2	1	3	3	3	2	3	1	3	3	3
513	t1	TREATED	second	unibs	Male	20	Italian	Medicine and Surgery (In Italian)	2	Yes	with family	No	Comfortable	Yes, but irregular	2-5	No	No	Vegetarian or Vegan	Unsatisfactory	Clear idea	Yes	Yes	No	None of the previous	Caffè/Thè	Yes	Yes	Much	Enough	Social relations	No	2	1	1	1	1	1	1	2	2	2	3	4	3	5	3	3	3	3
514	t1	CONTROL	second	unibs	Male	23	Italian	Medicine and Surgery (In Italian)	2	Yes	with family	No	Comfortable	Little or nothing	>5	Yes	No	None in particular	Unsatisfactory	Vague idea	No	Yes	No	None of the previous	A combination	Yes	Yes	Enough	Little or nothing	No effect negatively	No	2	2	2	2	2	3	2	2	2	1	4	3	3	4	3	3	4	4
515	t1	CONTROL	second	unibs	Female	21	Italian	Medicine and Surgery (In Italian)	2	Yes	with family	No	More than comfortable	Little or nothing	0-1	No	No	None in particular	Unsatisfactory	Vague idea	Yes	No	No	None of the previous	Caffè/Thè	Yes	Yes	Much	Much	A combination	Yes	1	3	2	2	3	3	1	2	0	2	3	3	2	4	2	1	3	3
516	t1	TREATED	second	unibs	Female	27	Italian	Medicine and Surgery (In Italian)	2	No, there is no problem	with family	A couple of days a week	Sufficient	Little or nothing	>5	Yes	Yes	None in particular	Satisfactory	Vague idea	Yes	Yes	No	None of the previous	Caffè/Thè	Yes	No	Enough	Enough	Other	No	1	3	3	2	2	3	1	2	2	2	3	4	3	4	4	3	4	3
517	t1	CONTROL	second	unibs	Female	23	Italian	Medicine and Surgery (In Italian)	2	Yes	with family	No	Comfortable	Yes, but irregular	>5	No	No	None in particular	Satisfactory	Clear idea	Yes	Yes	No	None of the previous	Caffè/Thè	Yes	Yes	Much	Enough	Social relations	Yes	2	1	4	1	1	2	1	1	2	2	4	4	3	4	3	4	4	4
518	t1	TREATED	second	unibs	Female	22	Italian	Medicine and Surgery (In Italian)	2	No, there is problem	with family	No	More than comfortable	Little or nothing	2-5	No	Yes	None in particular	Unsatisfactory	Vague idea	No	Yes	No	None of the previous	Caffè/Thè	Yes	No	Much	Enough	A combination	Yes	1	2	3	2	2	2	2	2	3	1	4	4	4	3	3	3	3	4
519	t1	TREATED	second	unibs	Female	20	Italian	Medicine and Surgery (In Italian)	2	Yes	with family	No	Comfortable	Yes, regular	>5	No	Yes	None in particular	Unsatisfactory	Vague idea	No	No	No	None of the previous	Caffè/Thè	Yes	Yes	Much	Much	A combination	Yes	2	2	2	2	1	3	2	1	2	2	4	4	3	5	4	4	4	4
520	t1	TREATED	second	unibs	Female	20	Italian	Medicine and Surgery (In Italian)	2	Yes	with family	No	Sufficient	Little or nothing	0-1	No	Yes	None in particular	I prefer to not answer	Vague idea	No	Yes	No	None of the previous	Supplements	Yes	No	Much	Enough	Social relations	Yes	3	4	3	3	3	3	3	3	2	4	2	2	1	3	1	1	3	2
522	t1	TREATED	second	unibs	Female	22	Italian	Medicine and Surgery (In Italian)	2	Yes	with family	A couple of days a week	Comfortable	Little or nothing	2-5	Yes	No	None in particular	Satisfactory	Vague idea	Yes	No	No	None of the previous	Supplements	Yes	Yes	Enough	Enough	A combination	Yes	2	2	4	2	2	3	2	3	2	2	4	3	2	4	2	3	2	3
523	t1	TREATED	second	unibs	Male	30	Italian	Medicine and Surgery (In Italian)	3	Yes	with family	A couple of days a week	Sufficient	Yes, but irregular	0-1	No	Yes	None in particular	Satisfactory	Vague idea	No	Yes	No	None of the previous	Caffè/Thè	No	No	Enough	Little or nothing	A combination	No	0	0	2	0	0	2	1	0	0	0	4	4	4	4	4	4	4	4
524	t1	CONTROL	second	unibs	Female	26	Italian	Medicine and Surgery (In Italian)	Supplementary year/s	No, there is no problem	with family	A couple of days a week	Scarce	Yes, regular	2-5	No	No	Nutritionist	Satisfactory	Vague idea	Yes	No	No	Psychoactive drugs	Caffè/Thè	Yes	Yes	Much	Much	A combination	Yes	3	3	4	1	2	2	2	2	3	1	3	3	1	2	3	3	3	3
525	t1	CONTROL	second	unipv	Female	28	Italian	Medicine and Surgery (In Italian)	6	Yes	Alone	No	Sufficient	Little or nothing	2-5	Yes	No	None in particular	Unsatisfactory	Vague idea	No	No	No	None of the previous	Caffè/Thè	Yes	Yes	Much	Enough	A combination	Yes	4	3	4	2	3	4	3	3	4	4	2	3	2	1	1	3	2	2
527	t1	CONTROL	second	unimi_st	Male	37	Italian	Medicine and Surgery (In Italian)	Supplementary year/s	No, there is no problem	with partner	No	More than comfortable	Yes, regular	2-5	No	No	Vegetarian or Vegan	Satisfactory	Vague idea	Yes	Yes	No	None of the previous	Caffè/Thè	Yes	No	Little or nothing	Little or nothing	A combination	No	2	2	3	1	2	3	2	2	1	1	4	4	3	4	3	4	3	4
528	t1	TREATED	second	unipv	Female	22	albanese	Medicine and Surgery (In Italian)	3	Yes	Shared apartment	A couple of days a week	Scarce	Little or nothing	0-1	No	No	None in particular	Satisfactory	Vague idea	No	Yes	No	None of the previous	Caffè/Thè	Yes	No	Enough	Much	A combination	Yes	3	2	3	2	2	2	2	2	3	1	3	3	2	2	2	3	3	2
529	t1	TREATED	second	unipv	Female	28	Italian	Medicine and Surgery (In Italian)	Supplementary year/s	No, there is problem	with family	Every day (Part-time)	Scarce	Little or nothing	>5	Yes	Yes	Other	I prefer to not answer	Vague idea	No	No	No	A combination	Caffè/Thè	No	No	Much	Enough	A combination	Yes	3	3	4	2	3	4	2	2	3	2	3	3	3	4	2	3	4	3
531	t1	CONTROL	second	unipv	Female	24	Italian	Medicine and Surgery (In Italian)	6	Yes	Shared apartment	A couple of days a week	Comfortable	Yes, but irregular	0-1	No	Yes	None in particular	Satisfactory	Vague idea	No	Yes	No	Alcol	Caffè/Thè	Yes	No	Much	Enough	A combination	Yes	1	1	2	2	1	2	2	1	2	2	3	4	3	3	3	3	4	3
535	t1	TREATED	second	unipv	Male	25	Italian	Medicine and Surgery (In Italian)	6	No, there is no problem	Shared apartment	No	Sufficient	Little or nothing	2-5	No	No	None in particular	I prefer to not answer	I did not know	No	No	No	Sigarette	Caffè/Thè	Yes	No	Much	Enough	Study	Yes	0	1	1	1	1	2	1	2	0	1	4	3	3	3	3	3	3	4
538	t1	CONTROL	second	unipv	Female	25	Italian	Medicine and Surgery (In Italian)	5	No, there is problem	with family	No	More than comfortable	Little or nothing	0-1	No	Yes	None in particular	I prefer to not answer	Vague idea	No	No	No	None of the previous	A combination	Yes	Yes	Much	Much	A combination	Yes	1	2	3	3	3	4	2	2	2	3	2	2	2	3	2	2	3	2
539	t1	TREATED	second	unipv	Female	21	Italian	Medicine and Surgery (In Italian)	3	Yes	with family	No	Comfortable	Little or nothing	2-5	No	No	None in particular	Satisfactory	Vague idea	No	Yes	No	A combination	A combination	Yes	Yes	Much	Much	A combination	Yes	1	2	4	1	1	3	0	1	3	2	4	3	2	2	2	4	4	3
540	t1	TREATED	second	unipv	Male	23	Italian	Medicine and Surgery (In Italian)	4	Yes	with family	No	Comfortable	Yes, but irregular	2-5	Yes	Yes	None in particular	Unsatisfactory	Vague idea	No	Yes	No	None of the previous	A combination	Yes	No	Enough	Enough	A combination	Yes	1	2	4	1	1	4	3	3	3	2	3	3	2	4	2	3	3	3
541	t1	CONTROL	second	unipv	Male	27	Italian	Medicine and Surgery (In Italian)	6	No, there is problem	Shared apartment	No	Sufficient	Yes, regular	2-5	Yes	Yes	None in particular	I prefer to not answer	Vague idea	Yes	Yes	No	Sigarette	Caffè/Thè	Yes	No	Enough	Enough	Social relations	Yes	2	3	3	2	2	3	2	3	3	3	3	3	2	2	2	3	2	3
542	t1	CONTROL	second	unipv	Male	24	Italian	Medicine and Surgery (In Italian)	6	Yes	Alone	A couple of days a week	Comfortable	Little or nothing	0-1	Yes	No	None in particular	Satisfactory	Vague idea	No	No	No	None of the previous	A combination	No	Yes	Much	Little or nothing	Social relations	No	1	1	2	1	1	2	2	1	1	1	4	4	3	3	4	4	4	4
543	t1	CONTROL	second	unipv	Female	22	Italian	Medicine and Surgery (In English)	4	Yes	with family	No	Comfortable	Yes, regular	2-5	Yes	Yes	None in particular	Satisfactory	Vague idea	No	Yes	No	None of the previous	A combination	Yes	Yes	Much	Enough	A combination	Yes	3	3	4	3	3	4	2	2	2	4	3	3	3	5	2	3	4	4
547	t1	TREATED	second	unipv	Female	25	Italian	Medicine and Surgery (In English)	5	Yes	Prevalentemente in Erasmus	No	Sufficient	Little or nothing	0-1	No	No	None in particular	Satisfactory	Vague idea	Yes	Yes	No	None of the previous	Caffè/Thè	Yes	No	Much	Little or nothing	Social relations	Yes	2	2	4	2	2	4	3	2	2	3	4	3	3	4	2	3	3	3
550	t1	CONTROL	second	unilasap	Female	22	Italian	Medicine and Surgery (In Italian)	2	No, there is problem	with family	No	Sufficient	Yes, regular	2-5	Yes	Yes	Allergies /intolerances	I prefer to not answer	Vague idea	No	No	No	None of the previous	Caffè/Thè	Yes	Yes	Enough	Much	A combination	Yes	2	2	3	2	2	3	1	1	1	2	4	3	3	4	3	3	3	4
556	t1	CONTROL	second	unibs	Male	20	Italian	Medicine and Surgery (In Italian)	2	Yes	with family	No	More than comfortable	Yes, but irregular	>5	Yes	Yes	None in particular	Satisfactory	Vague idea	No	Yes	No	None of the previous	Caffè/Thè	Yes	No	Little or nothing	Enough	A combination	Yes	1	2	3	2	2	2	2	1	1	2	3	3	3	4	3	4	4	4
557	t1	CONTROL	second	unipr	Female	20	Italian	Medicine and Surgery (In Italian)	1	Yes	Shared apartment	No	Comfortable	Yes, but irregular	>5	Yes	Yes	None in particular	Satisfactory	Vague idea	No	Yes	No	None of the previous	Caffè/Thè	Yes	Yes	Enough	Much	A combination	Yes	2	2	2	2	1	2	1	2	2	2	3	3	4	4	2	3	3	3
560	t1	TREATED	second	unimi_st	Male	23	Italian	Medicine and Surgery (In Italian)	4	No, there is no problem	with family	No	Comfortable	Yes, but irregular	2-5	Yes	No	None in particular	Unsatisfactory	Vague idea	No	Yes	No	None of the previous	Caffè/Thè	Yes	Yes	Enough	Enough	Social relations	Yes	3	3	3	2	3	4	3	3	3	3	2	2	2	2	2	2	2	2
561	t1	TREATED	second	unipv	Male	24	Italian	Medicine and Surgery (In Italian)	6	Yes	College	No	More than comfortable	Yes, but irregular	2-5	No	Yes	None in particular	Unsatisfactory	Vague idea	No	Yes	No	Sigarette	Caffè/Thè	Yes	Yes	Enough	Enough	A combination	Yes	3	3	3	2	3	3	3	2	3	3	4	4	2	4	3	3	3	3
562	t1	TREATED	second	unipv	Female	25	Italian	Medicine and Surgery (In Italian)	Supplementary year/s	No, there is problem	with family	No	Comfortable	Little or nothing	2-5	No	No	None in particular	Satisfactory	Vague idea	Yes	No	No	Sigarette	Caffè/Thè	Yes	No	Enough	Much	A combination	Yes	2	2	3	2	2	3	3	1	2	2	4	4	3	3	4	4	4	4
563	t1	CONTROL	second	unipv	Male	27	Italian	Medicine and Surgery (In Italian)	6	No, there is no problem	Alone	No	Scarce	Little or nothing	>5	No	No	None in particular	Unsatisfactory	Vague idea	Yes	No	No	Sigarette	Energy drink	Yes	No	Much	Little or nothing	Social relations	Yes	2	3	4	3	4	4	2	3	3	4	2	3	1	4	1	3	2	2
[truncated: 144 more columns]

## Sheet: follow-up_data
ID	Time	Group	cohort	PSS_ALL	WEMWBS_ALL	MWS_ALL	PANAS_POSITIVE	PANAs_NEGATIVE	DERS_ALL	DERS_Lack of acceptance	DERS_Difficulties in distraction	DERS_Lack of trust	DERS_Lack of control	DERS_Difficulties in recognition	RS14_ALL	STAIX1_ALL	STAIX2_ALL	AC-S_ALL	AC-D_ALL	DERS_Reduced self-awareness
401	t3	Treated	second	6	63	16	39	15	67	19	15	9	10	8	98	27	29	4	8	6
402	t3	Control	second	18	53	21	34	32	104	13	23	25	21	17	69	32	54	15	13	5
403	t3	Treated	second	20	37	22	22	24	82	12	15	26	16	10	59	45	56	13	19	3
404	t3	Control	second	25	39	10	34	23	77	9	15	21	7	18	49	34	53	9	16	7
406	t3	Control	second	36	28	28	14	37	129	25	25	36	26	13	44	54	68	14	18	4
407	t3	Treated	second	11	58	13	32	20	76	6	20	15	18	11	83	23	32	7	15	6
408	t3	Control	second	16	43	12	33	32	90	17	15	21	19	12	53	43	40	8	16	6
410	t3	Control	second	20	53	13	39	22	101	17	21	31	15	13	67	37	53	9	16	4
412	t3	Treated	second	13	52	14	28	21	64	7	12	18	8	13	74	29	48	10	10	6
415	t3	Control	second	22	49	18	35	26	113	17	20	27	22	19	66	39	57	12	18	8
416	t3	Control	second	19	44	19	20	29	85	14	11	21	8	19	45	45	56	8	15	12
417	t3	Treated	second	9	54	4	30	13	47	6	10	17	6	5	67	34	31	7	4	3
418	t3	Treated	second	33	48	20	29	26	84	9	24	21	21	6	57	49	64	16	18	3
421	t3	Treated	second	19	47	14	31	29	84	11	18	24	16	8	48	46	54	5	4	7
422	t3	Control	second	29	41	24	28	34	101	21	21	25	14	14	59	62	60	14	15	6
423	t3	Treated	second	14	52	4	41	28	79	14	16	16	14	12	89	39	50	4	12	7
424	t3	Control	second	21	45	15	32	30	85	14	18	18	10	14	72	39	60	8	17	11
425	t3	Treated	second	14	59	9	38	25	93	19	16	24	15	11	79	31	42	6	7	8
426	t3	Treated	second	32	22	26	18	39	143	20	21	40	22	25	28	67	65	16	12	15
427	t3	Control	second	23	44	18	37	28	83	7	20	18	16	16	67	45	37	9	16	6
428	t3	Treated	second	28	37	13	26	23	109	15	24	24	26	8	45	55	55	16	9	12
429	t3	Treated	second	19	45	18	32	23	67	7	11	16	7	15	61	36	52	13	13	11
430	t3	Control	second	19	47	13	38	29	94	14	22	25	12	16	56	52	55	14	12	5
431	t3	Control	second	19	49	18	37	23	87	14	13	22	14	15	57	44	52	11	11	9
432	t3	Treated	second	19	39	24	27	26	99	13	17	27	14	17	69	49	52	12	13	11
433	t3	Treated	second	18	48	16	36	25	59	11	16	16	7	6	86	33	38	10	14	3
436	t3	Control	second	26	44	22	28	32	102	20	20	23	16	16	60	48	49	12	14	7
437	t3	Control	second	10	59	16	40	22	88	15	18	18	19	11	75	31	39	11	13	7
439	t3	Treated	second	16	50	16	20	24	68	7	14	17	10	12	88	55	51	5	9	8
440	t3	Control	second	11	52	14	26	22	65	11	15	16	14	6	61	39	39	15	13	3
441	t3	Control	second	32	27	16	11	35	111	16	21	34	14	14	30	58	70	13	19	12
442	t3	Control	second	22	39	22	27	37	119	23	24	34	23	11	78	37	60	15	12	4
446	t3	Control	second	30	34	20	18	45	138	30	25	35	29	14	37	63	77	18	16	5
447	t3	Treated	second	23	42	26	25	32	83	7	18	26	10	12	56	45	60	10	9	10
448	t3	Control	second	33	36	16	30	35	97	17	21	23	17	12	60	65	61	9	13	7
451	t3	Treated	second	20	48	17	43	22	74	13	12	16	12	12	81	40	34	9	9	9
452	t3	Control	second	14	44	19	37	19	74	6	21	25	12	7	66	29	38	9	12	3
457	t3	Treated	second	11	56	17	40	16	66	10	10	17	9	13	83	27	30	6	11	7
459	t3	Treated	second	12	46	8	25	18	76	10	13	11	6	21	63	44	40	11	15	15
460	t3	Control	second	24	55	16	32	24	105	25	22	27	17	11	79	53	53	20	16	3
464	t3	Control	second	28	28	26	21	42	117	20	24	31	20	13	50	66	65	19	19	9
466	t3	Treated	second	7	67	13	42	10	40	6	6	12	7	6	96	20	21	10	10	3
469	t3	Treated	second	9	55	9	36	20	71	6	17	18	14	9	82	32	34	12	9	7
473	t3	Control	second	19	46	15	31	25	78	11	14	19	10	16	66	34	56	10	10	8
474	t3	Treated	second	17	46	24	34	30	98	17	20	23	12	18	77	32	44	10	14	8
475	t3	Treated	second	24	43	14	31	25	84	18	15	23	12	10	55	50	49	10	8	6
480	t3	Control	second	30	43	24	28	33	102	17	23	23	21	12	62	51	52	15	16	6
484	t3	Treated	second	28	42	21	32	35	94	11	17	25	14	17	62	56	59	12	13	10
486	t3	Control	second	7	55	9	39	21	66	9	16	18	10	7	71	24	45	12	14	6
488	t3	Treated	second	23	49	10	38	28	86	21	15	15	11	16	76	42	42	8	12	8
489	t3	Treated	second	23	39	27	39	43	77	13	16	18	15	9	71	50	53	16	16	6
491	t3	Treated	second	19	37	22	33	39	109	20	22	32	23	9	60	58	59	12	13	3
492	t3	Treated	second	7	59	21	26	19	78	18	17	14	12	13	71	34	40	13	16	4
493	t3	Treated	second	13	52	15	37	20	84	17	13	19	14	12	69	36	46	9	8	9
494	t3	Control	second	23	34	11	33	24	77	13	12	22	12	12	63	60	45	9	10	6
495	t3	Control	second	27	35	23	27	26	101	13	19	28	20	18	49	46	59	16	15	3
496	t3	Treated	second	23	41	16	24	29	85	12	13	23	14	14	64	44	53	7	8	9
497	t3	Treated	second	9	55	16	37	23	74	6	17	20	21	7	90	41	35	16	10	3
498	t3	Control	second	28	42	27	16	39	141	28	24	33	27	19	49	68	68	12	14	10
499	t3	Control	second	17	55	20	41	26	52	6	13	10	13	6	94	42	28	4	4	4
500	t3	Control	second	22	48	15	33	30	96	18	17	19	19	16	69	45	45	15	18	7
501	t3	Treated	second	15	49	10	41	28	59	8	12	14	11	10	66	47	42	6	9	4
502	t3	Control	second	14	43	14	29	23	106	20	16	26	13	20	64	34	46	7	14	11
505	t3	Control	second	20	46	21	31	24	103	18	19	25	18	15	69	33	46	14	15	8
506	t3	Treated	second	11	59	13	45	12	51	10	8	11	11	8	87	32	29	4	14	3
507	t3	Treated	second	19	58	15	44	25	66	9	13	19	12	10	90	41	40	4	14	3
510	t3	Control	second	31	40	13	31	25	100	17	16	27	17	12	69	58	45	9	12	11
511	t3	Control	second	23	43	18	33	22	70	10	9	22	12	10	61	47	40	4	4	7
514	t3	Control	second	23	32	18	18	31	92	16	19	24	10	15	56	38	54	13	18	8
516	t3	Treated	second	17	47	22	33	23	88	20	15	21	14	11	66	36	50	8	9	7
517	t3	Control	second	24	44	22	30	29	95	16	16	22	22	13	67	43	45	13	12	6
518	t3	Treated	second	19	48	9	31	27	100	21	18	26	16	13	73	41	51	11	11	6
519	t3	Treated	second	14	56	16	31	18	89	17	18	24	7	18	69	33	54	8	14	5
520	t3	Treated	second	14	53	11	40	16	50	8	14	11	8	6	81	26	33	10	14	3
522	t3	Treated	second	22	48	8	32	18	81	10	20	18	12	14	71	48	40	14	17	7
523	t3	Treated	second	17	51	22	35	16	70	11	14	18	9	12	80	31	33	13	18	6
524	t3	Control	second	35	35	21	31	39	111	24	23	25	22	12	64	64	63	16	17	5
525	t3	Control	second	25	43	18	33	30	83	9	25	23	13	10	47	43	55	16	20	3
527	t3	Control	second	4	57	17	38	12	46	6	10	9	10	8	95	24	29	8	19	3
535	t3	Treated	second	20	42	17	30	31	107	24	19	20	18	17	65	59	62	12	16	9
538	t3	Control	second	26	46	21	36	40	62	11	11	20	8	6	61	60	50	14	7	6
540	t3	Treated	second	25	40	24	27	22	91	18	19	22	8	18	65	45	53	13	12	6
541	t3	Control	second	25	30	25	12	23	138	28	25	35	22	19	33	57	62	17	9	9
543	t3	Control	second	19	46	11	35	31	86	21	16	20	10	9	70	34	50	5	17	10
544	t3	Control	second	28	40	25	27	42	133	30	25	28	16	21	71	61	57	20	13	13
557	t3	Control	second	19	47	23	34	24	91	19	20	23	16	10	63	46	52	16	15	3
560	t3	Treated	second	14	50	19	33	20	76	9	14	19	11	14	72	34	44	11	18	9
